# Supplementary material for: Smoking cessation counseling practices in Jordan: Using the trans-theoretical model
Source: PLoS One. 2025 Nov 7;20(11):e0336111. doi: 10.1371/journal.pone.0336111 (PMC12594367; doi:10.1371/journal.pone.0336111)
Supplement: S1 Data — (XLSX) [file pone.0336111.s001.xlsx]

## Sheet: Sheet1
Age Group	How many years of experience do you have? ما عدد سنوات الخبرة التي تمتلكها	How many patients do you see each day? كم عدد المرضى الذين تراهم يوميا تقريبا؟	How much time do you spend with your patient: كم من الوقت تقضي مع المريض	Identify your smoking status هل انت مدخن؟	If you are current smoker, please specify the type of smoking you use: اذا كنت مدخن حالياً ، ما نوع الدخان الذي تستخدمه؟ يمكن اختيار اكثر من اجابة	If you are current smoker, how many cigarettes do you smoke per day? اذا كنت مدخن حالياً، كم عدد السجائر التي تدخنها يومياً؟	If you current smoker, have you ever tried to quit smoking? اذا كنت مدخن حالياً ، هل حاولت الاقلاع عن التدخين؟	Did you take any educational program or Get specific training on smoking cessation counseling techniques? هل شاركت في أي برامج تعليمية أو أخذت تدريباً خاصاً حول نصح المرضى للأقلاع عن التدخين؟	Interest in upgrading smoking cessation skills: هل لديك اهتمام في تطوير مهاراتك في تدريب المرضى للاقلاع عن التدخين؟	Do you use an assessment tool to assess addiction or nicotine dependence in patients? هل تستخدم اداه تقييم الأدمان أو الاعتماد على النيكوتين لدى المرضى	Do you use Fagerstrom? ؟ Fagerstrom هل تقوم باستخدام **Fagerstrom : اداة تستخدم لاختبار نسبة الاعتماد على النيكوتين لدى المدخنين	1) How often do you ask patients if they smoke? اجمالاً، ما هو معدل سؤالك للمرضى عن التدخين؟	2) In the last month, approximately how much time, per visit, did you spend talking with your smoking patients with regard to their smoking use? خلال الشهر الماضي، كم من الوقت تقريباً امضيت في الحديث مع المرضى المدخنين عن تدخينهم؟	3) In last month, approximately how much time, per visit, did you spend assessing willingness to make smoking quit attempt? خلال الشهر الماضي، كم من الوقت تقريباً امضيت مع المرضى في كل زيارة لتقييم استعدادهم لمحاولة الاقلاع عن التدخين؟	4) What statement best describes your style of assisting your smoking patients to quit in the last month? أي من الجمل التالية تصف أسلوبك في مساعدة المرضى للاقلاع عن التدخين؟	5) What statement best describes your style of arranging follow-up with smokers in the last month? أي من الجمل التالية تصف بشكل ادق اسلوبك للمتابعة مع المدخنين خلال الشهر الماضي؟	[Ask every patient if they smoke cigarettes اقوم بسؤال كل مريض عن حالة التدخين]	[Advise every patient to stop smoking cigarettes انصح كل مريض للاقلاع عن التدخين]	[ Assess the patient willingness to quit smoking اقوم بتقييم استعداد كل مريض للاقلاع عن التدخين]	[Assist smokers to make a quit attempt أقوم بمساعدة كل مريض مدخن لمحاولة الاقلاع عن التدخين]	[Arrange follow-up for smokers following a quit attempt أقوم بالترتيب لمتابعة المدخنين خلال محاولات اقلاعهم عن التدخين]	[ I know the appropriate questions to ask my patients. لدي معرفة بالأسئلة الصحيحة للازمة للمرضى المدخنين]	[I am able to motivate my patients who are interested in quitting smoking. لدي القدرة على تحفيز المرضى المهتمين بالاقلاع]	[ I am able to assist patients to quit even if the patient thinks that it is difficult to give up. لدي القدرة لمساعدة المرضى الذين يواجهون صعوبة بتقبل فكرة الاقلاع عن التدخين]	[I have the pharmacological therapy skills to assist patients in quitting smoking. لدي المعرفة و المهارة الطبية اللازمة لمساعدة المرضى بالقلاع عن التدخين]	[I have the behavioral therapy skills to assist patients in quitting smoking. لدي المعرفة بالمهارات السلوكية العلاجية لمساعدة المرضى بالاقلاع عن التدخين]	[I can advise patients to consider smoking cessation. لدي القدرة على نصح المرضى و اقناعهم بفكرة الاقلاع عن التدخين]	[I can provide counseling when time is limited. لدي القدرة على تزويد المرضى بالنصائح الارشادية اللازمة للاقلاع عن التدخين رغم محدودية الوقت]	[I can counsel patients who are not interested in quitting. لدي القدرة على تقديم النصائح الارشادية اللازمة للاقلاع عن التدخين للمرضى الغير مهتمين بالاقلاع]	[I know how to prescribe medication (nicotine replacement therapy/bupropion) to treat tobacco dependency. لدي المعرفة الكافية لوصف الأدوية العلاجية المساعدة للاقلاع عن التدخين (بدائل النيكوتين و العلاجات)]	[I can assess a patient’s different stages of readiness to quit smoking. لدي القدرة الكافية لتقييم مراحل الجاهزية لدى المرضى للاقلاع عن التدخين]	[I can assess a patient’s level of nicotine dependency using the Fagerstrom test. لدي القدرة الكافية لتقييم درجة اعتماد (ادمان) المريض على النيكوتين باستخدام اختبار فاجيرستورم]	[I can use a smokerlyzer to determine a patient’s carbon monoxide level. لدي القدرة على استحدام جهاز تحليل درجة اول اكسيد الكربون في دم المرضى ]	[I can assist recent quitters to learn how to cope with situations or triggers that might lead them to relapse to using tobacco. لدي القدرة على مساعدة المقلعين الجدد على تحمل الاعراض الانسحابية و لمقاومة الرغبة في التدخين مجددا (الانتكاسة)]
30-39	1-5 years ( من 1الى 5 سنوات )	21-30 patients ( من 21 الى 30 مريض)	15-20 minutes (من 15-20 دقيقة)	Ex-smoker نعم، مدخن سابقاً				No لا	somewhat interested مهتم قليلاً	No لا	No لا	almost every visit بكل زيارة	3 – 5 minutes من 3 الى 5 دقائق	1 – 2 minutes من دقيقة الى دقيقتين	d. I made it a point to assist all of my patients who smoke اجعل الاقلاع عن التدخين محور اساسي لمساعدة المرضى المدخنين دائماً	c. I arranged follow-up only if the patient brought up the subject نظمت متابعة فقط مع المدخنين اذا طرحوا الموضوع	Have been doing this for more than 6 month بدأت العمل بذلك منذ أكثر من 6أشهر	Have been doing this for more than 6 month بدأت العمل بذلك منذ أكثر من 6أشهر	Have been doing this for less than 6 month بدأت عمل ذلك منذ أقل من 6 أشهر	Have been doing this for less than 6 month بدأت عمل ذلك منذ أقل من 6 أشهر	Considering doing this in the next month لدي توجه لعمل ذلك خلال الشهر القادم	Certainly نعم، بالتأكيد	probably ربما نعم	probably ربما نعم	probably ربما نعم	probably ربما نعم	probably ربما نعم	probably ربما نعم	probably ربما نعم	Certainly نعم، بالتأكيد	probably ربما نعم	certainly not لا، بالتأكيد	certainly not لا، بالتأكيد	probably ربما نعم
<30	1-5 years ( من 1الى 5 سنوات )	41-50 patients (من 41 الى 50 مريض)	15-20 minutes (من 15-20 دقيقة)	non-smoker لا، لم أدخن مطلقاً				No لا	not interested لست مهتما ابدا	No لا	No لا	at intervals or when symptomatic بشكل دوري متزامن مع وجود اعراض مرضية لديهم	1 – 2 minutes من دقيقة الى دقيقتين	none at all لم اتحدث مطلقا مع اي منهم	a. I did not assist my patients who smoke لم اساعد مرضاي المدخنين	a. I did not arrange follow-up with my smoker’s patient’s لم انظم متابعة مع المدخنين	Considering doing this in the next 6 month لدي توجه لعمل ذلك خلال ال6 أشهر القادمة	Considering doing this in the next 6 month لدي توجه لعمل ذلك خلال ال6 أشهر القادمة	No intention to do this at all ليس لدي أي نية لعمل ذلك مطلقاً	Considering doing this in the next 6 month لدي توجه لعمل ذلك خلال ال6 أشهر القادمة	Considering doing this in the next 6 month لدي توجه لعمل ذلك خلال ال6 أشهر القادمة	probably ربما نعم	probably not ربما لا	probably not ربما لا	probably not ربما لا	probably not ربما لا	probably not ربما لا	probably not ربما لا	probably not ربما لا	probably not ربما لا	probably not ربما لا	certainly not لا، بالتأكيد	certainly not لا، بالتأكيد	certainly not لا، بالتأكيد
<30	1-5 years ( من 1الى 5 سنوات )	41-50 patients (من 41 الى 50 مريض)	Less than 15 minutes ( أقل من 15 دقيقة)	current smoker نعم، مدخن حاليأ	E-cigarrete /vape سيجارة الكترونية	<10( اقل من 10)	No لا	No لا	not interested لست مهتما ابدا	No لا	No لا	at intervals or when symptomatic بشكل دوري متزامن مع وجود اعراض مرضية لديهم	none at all لم اتحدث مطلقا مع اي منهم	none at all لم اتحدث مطلقا مع اي منهم	a. I did not assist my patients who smoke لم اساعد مرضاي المدخنين	a. I did not arrange follow-up with my smoker’s patient’s لم انظم متابعة مع المدخنين	Have been doing this for more than 6 month بدأت العمل بذلك منذ أكثر من 6أشهر	Considering doing this in the next month لدي توجه لعمل ذلك خلال الشهر القادم	Considering doing this in the next month لدي توجه لعمل ذلك خلال الشهر القادم	Considering doing this in the next month لدي توجه لعمل ذلك خلال الشهر القادم	Considering doing this in the next month لدي توجه لعمل ذلك خلال الشهر القادم	certainly not لا، بالتأكيد	probably not ربما لا	probably not ربما لا	probably not ربما لا	probably not ربما لا	probably not ربما لا	probably not ربما لا	probably not ربما لا	probably not ربما لا	probably not ربما لا	probably not ربما لا	probably not ربما لا	probably not ربما لا
<30	1-5 years ( من 1الى 5 سنوات )	31-40 patients (من 31 الى 40 مريض)	Less than 15 minutes ( أقل من 15 دقيقة)	non-smoker لا، لم أدخن مطلقاً				No لا	not interested لست مهتما ابدا	No لا	No لا	at intervals or when symptomatic بشكل دوري متزامن مع وجود اعراض مرضية لديهم	1 – 2 minutes من دقيقة الى دقيقتين	1 – 2 minutes من دقيقة الى دقيقتين	d. I made it a point to assist all of my patients who smoke اجعل الاقلاع عن التدخين محور اساسي لمساعدة المرضى المدخنين دائماً	d. I made it a point to arrange follow-up with all of my patient who smoke جعلت متابعة المرضى المدخنين محور اساسي	Have been doing this for more than 6 month بدأت العمل بذلك منذ أكثر من 6أشهر	Have been doing this for more than 6 month بدأت العمل بذلك منذ أكثر من 6أشهر	Have been doing this for more than 6 month بدأت العمل بذلك منذ أكثر من 6أشهر	Have been doing this for more than 6 month بدأت العمل بذلك منذ أكثر من 6أشهر	Have been doing this for more than 6 month بدأت العمل بذلك منذ أكثر من 6أشهر	Certainly نعم، بالتأكيد	Certainly نعم، بالتأكيد	Certainly نعم، بالتأكيد	Certainly نعم، بالتأكيد	Certainly نعم، بالتأكيد	Certainly نعم، بالتأكيد	Certainly نعم، بالتأكيد	Certainly نعم، بالتأكيد	probably ربما نعم	Certainly نعم، بالتأكيد	neutral محايد	neutral محايد	Certainly نعم، بالتأكيد
<30	1-5 years ( من 1الى 5 سنوات )	10-20 patients (من 10الى 20 مريض)	Less than 15 minutes ( أقل من 15 دقيقة)	current smoker نعم، مدخن حاليأ	Hookah أرجيلة		Yes نعم	No لا	extremely interested مهتم جداً	No لا	No لا	first visit only اول زيارة فقط	6 – 10 minutes من 6 -10 دقائق	3 – 5 minutes من 3 الى 5 دقائق	b. I assisted smokers only if I they might be motivated to quit ساعدت المدخنين الذن لديهم حافز للاقلاع عن التدخين فقط	c. I arranged follow-up only if the patient brought up the subject نظمت متابعة فقط مع المدخنين اذا طرحوا الموضوع	Have been doing this for more than 6 month بدأت العمل بذلك منذ أكثر من 6أشهر	Have been doing this for more than 6 month بدأت العمل بذلك منذ أكثر من 6أشهر	Considering doing this in the next 6 month لدي توجه لعمل ذلك خلال ال6 أشهر القادمة	Considering doing this in the next 6 month لدي توجه لعمل ذلك خلال ال6 أشهر القادمة	Considering doing this in the next 6 month لدي توجه لعمل ذلك خلال ال6 أشهر القادمة	probably ربما نعم	neutral محايد	probably ربما نعم	neutral محايد	neutral محايد	neutral محايد	probably ربما نعم	neutral محايد	neutral محايد	probably ربما نعم	neutral محايد	probably ربما نعم	neutral محايد
30-39	6-10 years (من 6 الى 10 سنوات)	41-50 patients (من 41 الى 50 مريض)	Less than 15 minutes ( أقل من 15 دقيقة)	current smoker نعم، مدخن حاليأ	Hookah أرجيلة	<10( اقل من 10)	No لا	No لا	not interested لست مهتما ابدا	No لا	No لا	almost every visit بكل زيارة	1 – 2 minutes من دقيقة الى دقيقتين	1 – 2 minutes من دقيقة الى دقيقتين	d. I made it a point to assist all of my patients who smoke اجعل الاقلاع عن التدخين محور اساسي لمساعدة المرضى المدخنين دائماً	a. I did not arrange follow-up with my smoker’s patient’s لم انظم متابعة مع المدخنين	Considering doing this in the next month لدي توجه لعمل ذلك خلال الشهر القادم	Considering doing this in the next month لدي توجه لعمل ذلك خلال الشهر القادم	No intention to do this at all ليس لدي أي نية لعمل ذلك مطلقاً	Considering doing this in the next 6 month لدي توجه لعمل ذلك خلال ال6 أشهر القادمة	Considering doing this in the next 6 month لدي توجه لعمل ذلك خلال ال6 أشهر القادمة	Certainly نعم، بالتأكيد	Certainly نعم، بالتأكيد	Certainly نعم، بالتأكيد	Certainly نعم، بالتأكيد	probably not ربما لا	Certainly نعم، بالتأكيد	probably not ربما لا	Certainly نعم، بالتأكيد	Certainly نعم، بالتأكيد	certainly not لا، بالتأكيد	probably ربما نعم	certainly not لا، بالتأكيد	Certainly نعم، بالتأكيد
30-39	1-5 years ( من 1الى 5 سنوات )	less than 10 patients (اقل من 10 مرضى)	Less than 15 minutes ( أقل من 15 دقيقة)	current smoker نعم، مدخن حاليأ	E-cigarrete /vape سيجارة الكترونية		Yes نعم	No لا	somewhat interested مهتم قليلاً	No لا	No لا	at intervals or when symptomatic بشكل دوري متزامن مع وجود اعراض مرضية لديهم	none at all لم اتحدث مطلقا مع اي منهم	none at all لم اتحدث مطلقا مع اي منهم	a. I did not assist my patients who smoke لم اساعد مرضاي المدخنين	a. I did not arrange follow-up with my smoker’s patient’s لم انظم متابعة مع المدخنين	No intention to do this at all ليس لدي أي نية لعمل ذلك مطلقاً	No intention to do this at all ليس لدي أي نية لعمل ذلك مطلقاً	No intention to do this at all ليس لدي أي نية لعمل ذلك مطلقاً	No intention to do this at all ليس لدي أي نية لعمل ذلك مطلقاً	No intention to do this at all ليس لدي أي نية لعمل ذلك مطلقاً	certainly not لا، بالتأكيد	certainly not لا، بالتأكيد	certainly not لا، بالتأكيد	certainly not لا، بالتأكيد	certainly not لا، بالتأكيد	probably ربما نعم	probably ربما نعم	probably ربما نعم	neutral محايد	neutral محايد	probably not ربما لا	certainly not لا، بالتأكيد	neutral محايد
<30	less than one year (اقل من سنة)	21-30 patients ( من 21 الى 30 مريض)	15-20 minutes (من 15-20 دقيقة)	current smoker نعم، مدخن حاليأ	Hookah أرجيلة		No لا	No لا	not interested لست مهتما ابدا	No لا	No لا	almost every visit بكل زيارة	1 – 2 minutes من دقيقة الى دقيقتين	1 – 2 minutes من دقيقة الى دقيقتين	b. I assisted smokers only if I they might be motivated to quit ساعدت المدخنين الذن لديهم حافز للاقلاع عن التدخين فقط	a. I did not arrange follow-up with my smoker’s patient’s لم انظم متابعة مع المدخنين	Have been doing this for more than 6 month بدأت العمل بذلك منذ أكثر من 6أشهر	Have been doing this for more than 6 month بدأت العمل بذلك منذ أكثر من 6أشهر	Considering doing this in the next month لدي توجه لعمل ذلك خلال الشهر القادم	Considering doing this in the next month لدي توجه لعمل ذلك خلال الشهر القادم	Considering doing this in the next month لدي توجه لعمل ذلك خلال الشهر القادم	neutral محايد	probably not ربما لا	neutral محايد	probably not ربما لا	probably not ربما لا	probably not ربما لا	probably not ربما لا	probably not ربما لا	probably not ربما لا	probably not ربما لا	probably not ربما لا	probably not ربما لا	probably not ربما لا
30-39	less than one year (اقل من سنة)	10-20 patients (من 10الى 20 مريض)	Less than 15 minutes ( أقل من 15 دقيقة)	current smoker نعم، مدخن حاليأ	E-cigarrete /vape سيجارة الكترونية	<10( اقل من 10)	Yes نعم	Yes نعم	extremely interested مهتم جداً	Yes نعم	Yes نعم	first visit only اول زيارة فقط	3 – 5 minutes من 3 الى 5 دقائق	11 minutes or more من 11 دقيقة فأكثر	d. I made it a point to assist all of my patients who smoke اجعل الاقلاع عن التدخين محور اساسي لمساعدة المرضى المدخنين دائماً	d. I made it a point to arrange follow-up with all of my patient who smoke جعلت متابعة المرضى المدخنين محور اساسي	Considering doing this in the next month لدي توجه لعمل ذلك خلال الشهر القادم	Considering doing this in the next month لدي توجه لعمل ذلك خلال الشهر القادم	Have been doing this for less than 6 month بدأت عمل ذلك منذ أقل من 6 أشهر	Have been doing this for less than 6 month بدأت عمل ذلك منذ أقل من 6 أشهر	Have been doing this for less than 6 month بدأت عمل ذلك منذ أقل من 6 أشهر	Certainly نعم، بالتأكيد	probably ربما نعم	probably ربما نعم	Certainly نعم، بالتأكيد	neutral محايد	Certainly نعم، بالتأكيد	probably ربما نعم	probably ربما نعم	neutral محايد	neutral محايد	probably ربما نعم	probably ربما نعم	probably ربما نعم
30-39	1-5 years ( من 1الى 5 سنوات )	more than 50 patients (أكثر من 50 مريض)	15-20 minutes (من 15-20 دقيقة)	non-smoker لا، لم أدخن مطلقاً				No لا	somewhat interested مهتم قليلاً	No لا	No لا	almost every visit بكل زيارة	11 minutes or more من 11 دقيقة فأكثر	11 minutes or more من 11 دقيقة فأكثر	d. I made it a point to assist all of my patients who smoke اجعل الاقلاع عن التدخين محور اساسي لمساعدة المرضى المدخنين دائماً	a. I did not arrange follow-up with my smoker’s patient’s لم انظم متابعة مع المدخنين	Considering doing this in the next month لدي توجه لعمل ذلك خلال الشهر القادم	Considering doing this in the next month لدي توجه لعمل ذلك خلال الشهر القادم	No intention to do this at all ليس لدي أي نية لعمل ذلك مطلقاً	Considering doing this in the next month لدي توجه لعمل ذلك خلال الشهر القادم	Considering doing this in the next 6 month لدي توجه لعمل ذلك خلال ال6 أشهر القادمة	neutral محايد	neutral محايد	neutral محايد	neutral محايد	neutral محايد	neutral محايد	neutral محايد	neutral محايد	neutral محايد	neutral محايد	neutral محايد	neutral محايد	neutral محايد
<30	6-10 years (من 6 الى 10 سنوات)	more than 50 patients (أكثر من 50 مريض)	15-20 minutes (من 15-20 دقيقة)	non-smoker لا، لم أدخن مطلقاً				Yes نعم	somewhat interested مهتم قليلاً	No لا	No لا	almost every visit بكل زيارة	6 – 10 minutes من 6 -10 دقائق	3 – 5 minutes من 3 الى 5 دقائق	c. I assisted only if they brought up the subject ساعدت المدخنين فقط اذا طرحوا موضوع الاقلاع	b. I arranged follow-up only if I thought the patient might be motivated to quit نظمت متابعة مع المدخنين فقط اذا ابدوا استعدادا للاقلاع	Considering doing this in the next month لدي توجه لعمل ذلك خلال الشهر القادم	Considering doing this in the next month لدي توجه لعمل ذلك خلال الشهر القادم	Considering doing this in the next 6 month لدي توجه لعمل ذلك خلال ال6 أشهر القادمة	Considering doing this in the next 6 month لدي توجه لعمل ذلك خلال ال6 أشهر القادمة	Considering doing this in the next 6 month لدي توجه لعمل ذلك خلال ال6 أشهر القادمة	neutral محايد	neutral محايد	probably not ربما لا	probably ربما نعم	probably ربما نعم	neutral محايد	neutral محايد	probably ربما نعم	neutral محايد	probably ربما نعم	neutral محايد	neutral محايد	neutral محايد
30-39	6-10 years (من 6 الى 10 سنوات)	41-50 patients (من 41 الى 50 مريض)	Less than 15 minutes ( أقل من 15 دقيقة)	current smoker نعم، مدخن حاليأ	Regular cigarette سيجارة عادية	11-20 (من 11الى 20)	Yes نعم	No لا	extremely interested مهتم جداً	No لا	No لا	at intervals or when symptomatic بشكل دوري متزامن مع وجود اعراض مرضية لديهم	1 – 2 minutes من دقيقة الى دقيقتين	1 – 2 minutes من دقيقة الى دقيقتين	d. I made it a point to assist all of my patients who smoke اجعل الاقلاع عن التدخين محور اساسي لمساعدة المرضى المدخنين دائماً	a. I did not arrange follow-up with my smoker’s patient’s لم انظم متابعة مع المدخنين	Have been doing this for more than 6 month بدأت العمل بذلك منذ أكثر من 6أشهر	Have been doing this for more than 6 month بدأت العمل بذلك منذ أكثر من 6أشهر	Have been doing this for more than 6 month بدأت العمل بذلك منذ أكثر من 6أشهر	No intention to do this at all ليس لدي أي نية لعمل ذلك مطلقاً	No intention to do this at all ليس لدي أي نية لعمل ذلك مطلقاً	Certainly نعم، بالتأكيد	probably not ربما لا	Certainly نعم، بالتأكيد	probably not ربما لا	probably not ربما لا	neutral محايد	certainly not لا، بالتأكيد	certainly not لا، بالتأكيد	certainly not لا، بالتأكيد	certainly not لا، بالتأكيد	certainly not لا، بالتأكيد	certainly not لا، بالتأكيد	probably not ربما لا
30-39	1-5 years ( من 1الى 5 سنوات )	less than 10 patients (اقل من 10 مرضى)	15-20 minutes (من 15-20 دقيقة)	current smoker نعم، مدخن حاليأ	Hookah أرجيلة	<10( اقل من 10)	No لا	No لا	somewhat interested مهتم قليلاً	No لا	No لا	at intervals or when symptomatic بشكل دوري متزامن مع وجود اعراض مرضية لديهم	none at all لم اتحدث مطلقا مع اي منهم	none at all لم اتحدث مطلقا مع اي منهم	a. I did not assist my patients who smoke لم اساعد مرضاي المدخنين	a. I did not arrange follow-up with my smoker’s patient’s لم انظم متابعة مع المدخنين	Have been doing this for more than 6 month بدأت العمل بذلك منذ أكثر من 6أشهر	No intention to do this at all ليس لدي أي نية لعمل ذلك مطلقاً	No intention to do this at all ليس لدي أي نية لعمل ذلك مطلقاً	No intention to do this at all ليس لدي أي نية لعمل ذلك مطلقاً	No intention to do this at all ليس لدي أي نية لعمل ذلك مطلقاً	probably not ربما لا	Certainly نعم، بالتأكيد	probably ربما نعم	probably ربما نعم	neutral محايد	neutral محايد	probably not ربما لا	Certainly نعم، بالتأكيد	probably not ربما لا	probably not ربما لا	probably not ربما لا	probably not ربما لا	probably ربما نعم
<30	1-5 years ( من 1الى 5 سنوات )	10-20 patients (من 10الى 20 مريض)	15-20 minutes (من 15-20 دقيقة)	non-smoker لا، لم أدخن مطلقاً				Yes نعم	extremely interested مهتم جداً	No لا	No لا	at intervals or when symptomatic بشكل دوري متزامن مع وجود اعراض مرضية لديهم	3 – 5 minutes من 3 الى 5 دقائق	6 – 10 minutes من 6 الى 10 دقائق	b. I assisted smokers only if I they might be motivated to quit ساعدت المدخنين الذن لديهم حافز للاقلاع عن التدخين فقط	c. I arranged follow-up only if the patient brought up the subject نظمت متابعة فقط مع المدخنين اذا طرحوا الموضوع	Have been doing this for more than 6 month بدأت العمل بذلك منذ أكثر من 6أشهر	Have been doing this for more than 6 month بدأت العمل بذلك منذ أكثر من 6أشهر	Have been doing this for more than 6 month بدأت العمل بذلك منذ أكثر من 6أشهر	Have been doing this for more than 6 month بدأت العمل بذلك منذ أكثر من 6أشهر	Considering doing this in the next month لدي توجه لعمل ذلك خلال الشهر القادم	Certainly نعم، بالتأكيد	Certainly نعم، بالتأكيد	Certainly نعم، بالتأكيد	Certainly نعم، بالتأكيد	Certainly نعم، بالتأكيد	Certainly نعم، بالتأكيد	Certainly نعم، بالتأكيد	probably ربما نعم	Certainly نعم، بالتأكيد	Certainly نعم، بالتأكيد	probably ربما نعم	probably ربما نعم	Certainly نعم، بالتأكيد
30-39	1-5 years ( من 1الى 5 سنوات )	41-50 patients (من 41 الى 50 مريض)	15-20 minutes (من 15-20 دقيقة)	Ex-smoker نعم، مدخن سابقاً	E-cigarrete /vape سيجارة الكترونية		No لا	No لا	extremely interested مهتم جداً	No لا	No لا	almost never اطلاقاً	none at all لم اتحدث مطلقا مع اي منهم	none at all لم اتحدث مطلقا مع اي منهم	d. I made it a point to assist all of my patients who smoke اجعل الاقلاع عن التدخين محور اساسي لمساعدة المرضى المدخنين دائماً	a. I did not arrange follow-up with my smoker’s patient’s لم انظم متابعة مع المدخنين	Considering doing this in the next 6 month لدي توجه لعمل ذلك خلال ال6 أشهر القادمة	Considering doing this in the next 6 month لدي توجه لعمل ذلك خلال ال6 أشهر القادمة	Considering doing this in the next 6 month لدي توجه لعمل ذلك خلال ال6 أشهر القادمة	Considering doing this in the next 6 month لدي توجه لعمل ذلك خلال ال6 أشهر القادمة	Considering doing this in the next 6 month لدي توجه لعمل ذلك خلال ال6 أشهر القادمة	probably not ربما لا	probably not ربما لا	probably not ربما لا	neutral محايد	certainly not لا، بالتأكيد	neutral محايد	probably not ربما لا	certainly not لا، بالتأكيد	probably not ربما لا	neutral محايد	probably not ربما لا	probably not ربما لا	probably not ربما لا
40-49	16_20 years (من 16 الى 20 سنة)	more than 50 patients (أكثر من 50 مريض)	15-20 minutes (من 15-20 دقيقة)	Ex-smoker نعم، مدخن سابقاً				No لا	not interested لست مهتما ابدا	No لا	No لا	first visit only اول زيارة فقط	none at all لم اتحدث مطلقا مع اي منهم	none at all لم اتحدث مطلقا مع اي منهم	c. I assisted only if they brought up the subject ساعدت المدخنين فقط اذا طرحوا موضوع الاقلاع	c. I arranged follow-up only if the patient brought up the subject نظمت متابعة فقط مع المدخنين اذا طرحوا الموضوع	Considering doing this in the next 6 month لدي توجه لعمل ذلك خلال ال6 أشهر القادمة	Considering doing this in the next month لدي توجه لعمل ذلك خلال الشهر القادم	Considering doing this in the next month لدي توجه لعمل ذلك خلال الشهر القادم	Considering doing this in the next month لدي توجه لعمل ذلك خلال الشهر القادم	Considering doing this in the next month لدي توجه لعمل ذلك خلال الشهر القادم	Certainly نعم، بالتأكيد	Certainly نعم، بالتأكيد	Certainly نعم، بالتأكيد	Certainly نعم، بالتأكيد	Certainly نعم، بالتأكيد	Certainly نعم، بالتأكيد	Certainly نعم، بالتأكيد	Certainly نعم، بالتأكيد	Certainly نعم، بالتأكيد	Certainly نعم، بالتأكيد	certainly not لا، بالتأكيد	certainly not لا، بالتأكيد	Certainly نعم، بالتأكيد
30-39	6-10 years (من 6 الى 10 سنوات)	more than 50 patients (أكثر من 50 مريض)	Less than 15 minutes ( أقل من 15 دقيقة)	current smoker نعم، مدخن حاليأ	Regular cigarette سيجارة عادية	21-40 (من 21الى 40)	Yes نعم	No لا	not interested لست مهتما ابدا	Yes نعم	Yes نعم	almost every visit بكل زيارة	3 – 5 minutes من 3 الى 5 دقائق	1 – 2 minutes من دقيقة الى دقيقتين	c. I assisted only if they brought up the subject ساعدت المدخنين فقط اذا طرحوا موضوع الاقلاع	a. I did not arrange follow-up with my smoker’s patient’s لم انظم متابعة مع المدخنين	No intention to do this at all ليس لدي أي نية لعمل ذلك مطلقاً	Considering doing this in the next 6 month لدي توجه لعمل ذلك خلال ال6 أشهر القادمة	No intention to do this at all ليس لدي أي نية لعمل ذلك مطلقاً	No intention to do this at all ليس لدي أي نية لعمل ذلك مطلقاً	No intention to do this at all ليس لدي أي نية لعمل ذلك مطلقاً	probably not ربما لا	certainly not لا، بالتأكيد	certainly not لا، بالتأكيد	certainly not لا، بالتأكيد	certainly not لا، بالتأكيد	certainly not لا، بالتأكيد	probably not ربما لا	certainly not لا، بالتأكيد	certainly not لا، بالتأكيد	certainly not لا، بالتأكيد	probably not ربما لا	certainly not لا، بالتأكيد	certainly not لا، بالتأكيد
<30	1-5 years ( من 1الى 5 سنوات )	10-20 patients (من 10الى 20 مريض)	Less than 15 minutes ( أقل من 15 دقيقة)	current smoker نعم، مدخن حاليأ	Hookah أرجيلة		No لا	No لا	somewhat interested مهتم قليلاً	No لا	No لا	at intervals or when symptomatic بشكل دوري متزامن مع وجود اعراض مرضية لديهم	6 – 10 minutes من 6 -10 دقائق	none at all لم اتحدث مطلقا مع اي منهم	b. I assisted smokers only if I they might be motivated to quit ساعدت المدخنين الذن لديهم حافز للاقلاع عن التدخين فقط	a. I did not arrange follow-up with my smoker’s patient’s لم انظم متابعة مع المدخنين	Considering doing this in the next 6 month لدي توجه لعمل ذلك خلال ال6 أشهر القادمة	Considering doing this in the next 6 month لدي توجه لعمل ذلك خلال ال6 أشهر القادمة	Considering doing this in the next 6 month لدي توجه لعمل ذلك خلال ال6 أشهر القادمة	Considering doing this in the next 6 month لدي توجه لعمل ذلك خلال ال6 أشهر القادمة	No intention to do this at all ليس لدي أي نية لعمل ذلك مطلقاً	probably not ربما لا	neutral محايد	probably not ربما لا	neutral محايد	neutral محايد	neutral محايد	probably not ربما لا	probably not ربما لا	probably not ربما لا	probably not ربما لا	certainly not لا، بالتأكيد	certainly not لا، بالتأكيد	certainly not لا، بالتأكيد
<30	1-5 years ( من 1الى 5 سنوات )	more than 50 patients (أكثر من 50 مريض)	Less than 15 minutes ( أقل من 15 دقيقة)	non-smoker لا، لم أدخن مطلقاً				No لا	somewhat interested مهتم قليلاً	No لا	No لا	at intervals or when symptomatic بشكل دوري متزامن مع وجود اعراض مرضية لديهم	6 – 10 minutes من 6 -10 دقائق	3 – 5 minutes من 3 الى 5 دقائق	d. I made it a point to assist all of my patients who smoke اجعل الاقلاع عن التدخين محور اساسي لمساعدة المرضى المدخنين دائماً	c. I arranged follow-up only if the patient brought up the subject نظمت متابعة فقط مع المدخنين اذا طرحوا الموضوع	No intention to do this at all ليس لدي أي نية لعمل ذلك مطلقاً	Considering doing this in the next month لدي توجه لعمل ذلك خلال الشهر القادم	Considering doing this in the next month لدي توجه لعمل ذلك خلال الشهر القادم	Considering doing this in the next month لدي توجه لعمل ذلك خلال الشهر القادم	Considering doing this in the next 6 month لدي توجه لعمل ذلك خلال ال6 أشهر القادمة	probably ربما نعم	neutral محايد	probably ربما نعم	neutral محايد	neutral محايد	probably ربما نعم	neutral محايد	neutral محايد	neutral محايد	neutral محايد	neutral محايد	probably not ربما لا	probably ربما نعم
30-39	6-10 years (من 6 الى 10 سنوات)	more than 50 patients (أكثر من 50 مريض)	Less than 15 minutes ( أقل من 15 دقيقة)	non-smoker لا، لم أدخن مطلقاً			No لا	No لا	somewhat interested مهتم قليلاً	No لا	No لا	first visit only اول زيارة فقط	3 – 5 minutes من 3 الى 5 دقائق	3 – 5 minutes من 3 الى 5 دقائق	c. I assisted only if they brought up the subject ساعدت المدخنين فقط اذا طرحوا موضوع الاقلاع	a. I did not arrange follow-up with my smoker’s patient’s لم انظم متابعة مع المدخنين	Considering doing this in the next 6 month لدي توجه لعمل ذلك خلال ال6 أشهر القادمة	Considering doing this in the next month لدي توجه لعمل ذلك خلال الشهر القادم	Considering doing this in the next month لدي توجه لعمل ذلك خلال الشهر القادم	Considering doing this in the next 6 month لدي توجه لعمل ذلك خلال ال6 أشهر القادمة	Considering doing this in the next 6 month لدي توجه لعمل ذلك خلال ال6 أشهر القادمة	probably not ربما لا	neutral محايد	neutral محايد	certainly not لا، بالتأكيد	probably ربما نعم	neutral محايد	probably ربما نعم	neutral محايد	neutral محايد	neutral محايد	certainly not لا، بالتأكيد	certainly not لا، بالتأكيد	probably not ربما لا
40-49	16_20 years (من 16 الى 20 سنة)	31-40 patients (من 31 الى 40 مريض)	Less than 15 minutes ( أقل من 15 دقيقة)	current smoker نعم، مدخن حاليأ	IQOs التبغ المسخن	21-40 (من 21الى 40)	No لا	No لا	somewhat interested مهتم قليلاً	No لا	No لا	almost every visit بكل زيارة	3 – 5 minutes من 3 الى 5 دقائق	1 – 2 minutes من دقيقة الى دقيقتين	d. I made it a point to assist all of my patients who smoke اجعل الاقلاع عن التدخين محور اساسي لمساعدة المرضى المدخنين دائماً	b. I arranged follow-up only if I thought the patient might be motivated to quit نظمت متابعة مع المدخنين فقط اذا ابدوا استعدادا للاقلاع	Have been doing this for more than 6 month بدأت العمل بذلك منذ أكثر من 6أشهر	Have been doing this for more than 6 month بدأت العمل بذلك منذ أكثر من 6أشهر	Have been doing this for more than 6 month بدأت العمل بذلك منذ أكثر من 6أشهر	Have been doing this for more than 6 month بدأت العمل بذلك منذ أكثر من 6أشهر	Have been doing this for more than 6 month بدأت العمل بذلك منذ أكثر من 6أشهر	Certainly نعم، بالتأكيد	Certainly نعم، بالتأكيد	probably ربما نعم	probably not ربما لا	probably not ربما لا	Certainly نعم، بالتأكيد	probably ربما نعم	Certainly نعم، بالتأكيد	probably not ربما لا	probably not ربما لا	certainly not لا، بالتأكيد	probably not ربما لا	probably ربما نعم
40-49	16_20 years (من 16 الى 20 سنة)	21-30 patients ( من 21 الى 30 مريض)	15-20 minutes (من 15-20 دقيقة)	current smoker نعم، مدخن حاليأ	Regular cigarette سيجارة عادية	<10( اقل من 10)	Yes نعم	Yes نعم	not interested لست مهتما ابدا	No لا	No لا	first visit only اول زيارة فقط	none at all لم اتحدث مطلقا مع اي منهم	none at all لم اتحدث مطلقا مع اي منهم	a. I did not assist my patients who smoke لم اساعد مرضاي المدخنين	a. I did not arrange follow-up with my smoker’s patient’s لم انظم متابعة مع المدخنين	Considering doing this in the next month لدي توجه لعمل ذلك خلال الشهر القادم	Considering doing this in the next month لدي توجه لعمل ذلك خلال الشهر القادم	Considering doing this in the next month لدي توجه لعمل ذلك خلال الشهر القادم	Considering doing this in the next month لدي توجه لعمل ذلك خلال الشهر القادم	Considering doing this in the next month لدي توجه لعمل ذلك خلال الشهر القادم	probably not ربما لا	probably not ربما لا	probably not ربما لا	probably not ربما لا	probably not ربما لا	probably not ربما لا	probably not ربما لا	probably not ربما لا	probably not ربما لا	probably not ربما لا	probably not ربما لا	probably not ربما لا	probably not ربما لا
40-49	16_20 years (من 16 الى 20 سنة)	21-30 patients ( من 21 الى 30 مريض)	15-20 minutes (من 15-20 دقيقة)	non-smoker لا، لم أدخن مطلقاً				No لا	somewhat interested مهتم قليلاً	No لا	No لا	at intervals or when symptomatic بشكل دوري متزامن مع وجود اعراض مرضية لديهم	1 – 2 minutes من دقيقة الى دقيقتين	none at all لم اتحدث مطلقا مع اي منهم	a. I did not assist my patients who smoke لم اساعد مرضاي المدخنين	a. I did not arrange follow-up with my smoker’s patient’s لم انظم متابعة مع المدخنين	Considering doing this in the next month لدي توجه لعمل ذلك خلال الشهر القادم	Considering doing this in the next month لدي توجه لعمل ذلك خلال الشهر القادم	Considering doing this in the next month لدي توجه لعمل ذلك خلال الشهر القادم	Considering doing this in the next month لدي توجه لعمل ذلك خلال الشهر القادم	Considering doing this in the next 6 month لدي توجه لعمل ذلك خلال ال6 أشهر القادمة	probably not ربما لا	probably not ربما لا	probably not ربما لا	probably not ربما لا	probably not ربما لا	probably not ربما لا	probably not ربما لا	probably not ربما لا	probably not ربما لا	probably not ربما لا	certainly not لا، بالتأكيد	certainly not لا، بالتأكيد	certainly not لا، بالتأكيد
40-49	11-15 years (من 11الى 15 سنة)	10-20 patients (من 10الى 20 مريض)	15-20 minutes (من 15-20 دقيقة)	current smoker نعم، مدخن حاليأ	Regular cigarette سيجارة عادية, Hookah أرجيلة	21-40 (من 21الى 40)	No لا	No لا	somewhat interested مهتم قليلاً	No لا	No لا	first visit only اول زيارة فقط	1 – 2 minutes من دقيقة الى دقيقتين	1 – 2 minutes من دقيقة الى دقيقتين	b. I assisted smokers only if I they might be motivated to quit ساعدت المدخنين الذن لديهم حافز للاقلاع عن التدخين فقط	a. I did not arrange follow-up with my smoker’s patient’s لم انظم متابعة مع المدخنين	Have been doing this for more than 6 month بدأت العمل بذلك منذ أكثر من 6أشهر	Have been doing this for more than 6 month بدأت العمل بذلك منذ أكثر من 6أشهر	No intention to do this at all ليس لدي أي نية لعمل ذلك مطلقاً	No intention to do this at all ليس لدي أي نية لعمل ذلك مطلقاً	No intention to do this at all ليس لدي أي نية لعمل ذلك مطلقاً	probably ربما نعم	probably not ربما لا	certainly not لا، بالتأكيد	probably not ربما لا	certainly not لا، بالتأكيد	probably not ربما لا	probably not ربما لا	certainly not لا، بالتأكيد	certainly not لا، بالتأكيد	probably not ربما لا	certainly not لا، بالتأكيد	certainly not لا، بالتأكيد	certainly not لا، بالتأكيد
>=50	more than 20 years ( اكثر من 20 سنة)	21-30 patients ( من 21 الى 30 مريض)	21-35 minutes (من 21-35 دقيقة)	non-smoker لا، لم أدخن مطلقاً				No لا	extremely interested مهتم جداً	No لا	No لا	at intervals or when symptomatic بشكل دوري متزامن مع وجود اعراض مرضية لديهم	none at all لم اتحدث مطلقا مع اي منهم	none at all لم اتحدث مطلقا مع اي منهم	a. I did not assist my patients who smoke لم اساعد مرضاي المدخنين	a. I did not arrange follow-up with my smoker’s patient’s لم انظم متابعة مع المدخنين	Have been doing this for more than 6 month بدأت العمل بذلك منذ أكثر من 6أشهر	Have been doing this for more than 6 month بدأت العمل بذلك منذ أكثر من 6أشهر	No intention to do this at all ليس لدي أي نية لعمل ذلك مطلقاً	No intention to do this at all ليس لدي أي نية لعمل ذلك مطلقاً	No intention to do this at all ليس لدي أي نية لعمل ذلك مطلقاً	probably ربما نعم	probably ربما نعم	probably not ربما لا	probably not ربما لا	neutral محايد	neutral محايد	neutral محايد	neutral محايد	certainly not لا، بالتأكيد	certainly not لا، بالتأكيد	certainly not لا، بالتأكيد	certainly not لا، بالتأكيد	certainly not لا، بالتأكيد
30-39	11-15 years (من 11الى 15 سنة)	less than 10 patients (اقل من 10 مرضى)	More than 41 minutes (أكثر من 41 دقيقة)	current smoker نعم، مدخن حاليأ	E-cigarrete /vape سيجارة الكترونية		Yes نعم	No لا	extremely interested مهتم جداً	No لا	No لا	first visit only اول زيارة فقط	none at all لم اتحدث مطلقا مع اي منهم	none at all لم اتحدث مطلقا مع اي منهم	a. I did not assist my patients who smoke لم اساعد مرضاي المدخنين	a. I did not arrange follow-up with my smoker’s patient’s لم انظم متابعة مع المدخنين	Considering doing this in the next month لدي توجه لعمل ذلك خلال الشهر القادم	Considering doing this in the next month لدي توجه لعمل ذلك خلال الشهر القادم	Considering doing this in the next month لدي توجه لعمل ذلك خلال الشهر القادم	Considering doing this in the next month لدي توجه لعمل ذلك خلال الشهر القادم	Considering doing this in the next month لدي توجه لعمل ذلك خلال الشهر القادم	certainly not لا، بالتأكيد	certainly not لا، بالتأكيد	certainly not لا، بالتأكيد	certainly not لا، بالتأكيد	certainly not لا، بالتأكيد	neutral محايد	neutral محايد	neutral محايد	certainly not لا، بالتأكيد	certainly not لا، بالتأكيد	certainly not لا، بالتأكيد	certainly not لا، بالتأكيد	certainly not لا، بالتأكيد
<30	1-5 years ( من 1الى 5 سنوات )	10-20 patients (من 10الى 20 مريض)	Less than 15 minutes ( أقل من 15 دقيقة)	non-smoker لا، لم أدخن مطلقاً				No لا	not interested لست مهتما ابدا	Yes نعم	No لا	at intervals or when symptomatic بشكل دوري متزامن مع وجود اعراض مرضية لديهم	1 – 2 minutes من دقيقة الى دقيقتين	1 – 2 minutes من دقيقة الى دقيقتين	d. I made it a point to assist all of my patients who smoke اجعل الاقلاع عن التدخين محور اساسي لمساعدة المرضى المدخنين دائماً	a. I did not arrange follow-up with my smoker’s patient’s لم انظم متابعة مع المدخنين	Have been doing this for more than 6 month بدأت العمل بذلك منذ أكثر من 6أشهر	Have been doing this for more than 6 month بدأت العمل بذلك منذ أكثر من 6أشهر	Considering doing this in the next month لدي توجه لعمل ذلك خلال الشهر القادم	Considering doing this in the next month لدي توجه لعمل ذلك خلال الشهر القادم	No intention to do this at all ليس لدي أي نية لعمل ذلك مطلقاً	Certainly نعم، بالتأكيد	Certainly نعم، بالتأكيد	certainly not لا، بالتأكيد	Certainly نعم، بالتأكيد	probably not ربما لا	neutral محايد	probably ربما نعم	probably ربما نعم	probably ربما نعم	neutral محايد	neutral محايد	neutral محايد	neutral محايد
30-39	6-10 years (من 6 الى 10 سنوات)	more than 50 patients (أكثر من 50 مريض)	15-20 minutes (من 15-20 دقيقة)	non-smoker لا، لم أدخن مطلقاً				No لا	extremely interested مهتم جداً	No لا	No لا	at intervals or when symptomatic بشكل دوري متزامن مع وجود اعراض مرضية لديهم	1 – 2 minutes من دقيقة الى دقيقتين	1 – 2 minutes من دقيقة الى دقيقتين	c. I assisted only if they brought up the subject ساعدت المدخنين فقط اذا طرحوا موضوع الاقلاع	c. I arranged follow-up only if the patient brought up the subject نظمت متابعة فقط مع المدخنين اذا طرحوا الموضوع	Considering doing this in the next month لدي توجه لعمل ذلك خلال الشهر القادم	Considering doing this in the next month لدي توجه لعمل ذلك خلال الشهر القادم	Considering doing this in the next month لدي توجه لعمل ذلك خلال الشهر القادم	Considering doing this in the next month لدي توجه لعمل ذلك خلال الشهر القادم	Considering doing this in the next month لدي توجه لعمل ذلك خلال الشهر القادم	Certainly نعم، بالتأكيد	probably ربما نعم	probably ربما نعم	probably ربما نعم	probably ربما نعم	probably ربما نعم	probably ربما نعم	probably ربما نعم	probably ربما نعم	probably ربما نعم	probably ربما نعم	probably ربما نعم	probably ربما نعم
<30	1-5 years ( من 1الى 5 سنوات )	41-50 patients (من 41 الى 50 مريض)	Less than 15 minutes ( أقل من 15 دقيقة)	non-smoker لا، لم أدخن مطلقاً				Yes نعم	extremely interested مهتم جداً	Yes نعم	Yes نعم	almost every visit بكل زيارة	1 – 2 minutes من دقيقة الى دقيقتين	1 – 2 minutes من دقيقة الى دقيقتين	d. I made it a point to assist all of my patients who smoke اجعل الاقلاع عن التدخين محور اساسي لمساعدة المرضى المدخنين دائماً	a. I did not arrange follow-up with my smoker’s patient’s لم انظم متابعة مع المدخنين	Have been doing this for more than 6 month بدأت العمل بذلك منذ أكثر من 6أشهر	Have been doing this for less than 6 month بدأت عمل ذلك منذ أقل من 6 أشهر	Considering doing this in the next month لدي توجه لعمل ذلك خلال الشهر القادم	Considering doing this in the next month لدي توجه لعمل ذلك خلال الشهر القادم	Considering doing this in the next month لدي توجه لعمل ذلك خلال الشهر القادم	Certainly نعم، بالتأكيد	probably ربما نعم	neutral محايد	probably ربما نعم	probably ربما نعم	probably ربما نعم	probably ربما نعم	probably ربما نعم	Certainly نعم، بالتأكيد	probably ربما نعم	probably ربما نعم	neutral محايد	probably ربما نعم
<30	less than one year (اقل من سنة)	10-20 patients (من 10الى 20 مريض)	Less than 15 minutes ( أقل من 15 دقيقة)	current smoker نعم، مدخن حاليأ	Regular cigarette سيجارة عادية	<10( اقل من 10)	Yes نعم	No لا	somewhat interested مهتم قليلاً	No لا	No لا	at intervals or when symptomatic بشكل دوري متزامن مع وجود اعراض مرضية لديهم	none at all لم اتحدث مطلقا مع اي منهم	none at all لم اتحدث مطلقا مع اي منهم	a. I did not assist my patients who smoke لم اساعد مرضاي المدخنين	a. I did not arrange follow-up with my smoker’s patient’s لم انظم متابعة مع المدخنين	No intention to do this at all ليس لدي أي نية لعمل ذلك مطلقاً	No intention to do this at all ليس لدي أي نية لعمل ذلك مطلقاً	No intention to do this at all ليس لدي أي نية لعمل ذلك مطلقاً	No intention to do this at all ليس لدي أي نية لعمل ذلك مطلقاً	No intention to do this at all ليس لدي أي نية لعمل ذلك مطلقاً	neutral محايد	certainly not لا، بالتأكيد	certainly not لا، بالتأكيد	certainly not لا، بالتأكيد	certainly not لا، بالتأكيد	certainly not لا، بالتأكيد	certainly not لا، بالتأكيد	certainly not لا، بالتأكيد	certainly not لا، بالتأكيد	certainly not لا، بالتأكيد	certainly not لا، بالتأكيد	certainly not لا، بالتأكيد	certainly not لا، بالتأكيد
<30	1-5 years ( من 1الى 5 سنوات )	21-30 patients ( من 21 الى 30 مريض)	21-35 minutes (من 21-35 دقيقة)	current smoker نعم، مدخن حاليأ	E-cigarrete /vape سيجارة الكترونية	<10( اقل من 10)	No لا	No لا	somewhat interested مهتم قليلاً	No لا	No لا	almost every visit بكل زيارة	6 – 10 minutes من 6 -10 دقائق	3 – 5 minutes من 3 الى 5 دقائق	b. I assisted smokers only if I they might be motivated to quit ساعدت المدخنين الذن لديهم حافز للاقلاع عن التدخين فقط	b. I arranged follow-up only if I thought the patient might be motivated to quit نظمت متابعة مع المدخنين فقط اذا ابدوا استعدادا للاقلاع	Considering doing this in the next 6 month لدي توجه لعمل ذلك خلال ال6 أشهر القادمة	Considering doing this in the next month لدي توجه لعمل ذلك خلال الشهر القادم	Considering doing this in the next 6 month لدي توجه لعمل ذلك خلال ال6 أشهر القادمة	Considering doing this in the next month لدي توجه لعمل ذلك خلال الشهر القادم	Considering doing this in the next month لدي توجه لعمل ذلك خلال الشهر القادم	Certainly نعم، بالتأكيد	probably ربما نعم	probably ربما نعم	probably ربما نعم	Certainly نعم، بالتأكيد	probably ربما نعم	probably ربما نعم	probably ربما نعم	probably ربما نعم	probably ربما نعم	probably ربما نعم	probably ربما نعم	probably ربما نعم
30-39	6-10 years (من 6 الى 10 سنوات)	21-30 patients ( من 21 الى 30 مريض)	15-20 minutes (من 15-20 دقيقة)	current smoker نعم، مدخن حاليأ	Regular cigarette سيجارة عادية, Hookah أرجيلة	11-20 (من 11الى 20)	No لا	No لا	not interested لست مهتما ابدا	No لا	No لا	at intervals or when symptomatic بشكل دوري متزامن مع وجود اعراض مرضية لديهم	1 – 2 minutes من دقيقة الى دقيقتين	1 – 2 minutes من دقيقة الى دقيقتين	b. I assisted smokers only if I they might be motivated to quit ساعدت المدخنين الذن لديهم حافز للاقلاع عن التدخين فقط	a. I did not arrange follow-up with my smoker’s patient’s لم انظم متابعة مع المدخنين	Considering doing this in the next 6 month لدي توجه لعمل ذلك خلال ال6 أشهر القادمة	Considering doing this in the next 6 month لدي توجه لعمل ذلك خلال ال6 أشهر القادمة	Considering doing this in the next 6 month لدي توجه لعمل ذلك خلال ال6 أشهر القادمة	Considering doing this in the next 6 month لدي توجه لعمل ذلك خلال ال6 أشهر القادمة	Considering doing this in the next 6 month لدي توجه لعمل ذلك خلال ال6 أشهر القادمة	certainly not لا، بالتأكيد	certainly not لا، بالتأكيد	certainly not لا، بالتأكيد	certainly not لا، بالتأكيد	certainly not لا، بالتأكيد	certainly not لا، بالتأكيد	certainly not لا، بالتأكيد	certainly not لا، بالتأكيد	certainly not لا، بالتأكيد	certainly not لا، بالتأكيد	certainly not لا، بالتأكيد	certainly not لا، بالتأكيد	certainly not لا، بالتأكيد
30-39	6-10 years (من 6 الى 10 سنوات)	more than 50 patients (أكثر من 50 مريض)	15-20 minutes (من 15-20 دقيقة)	Ex-smoker نعم، مدخن سابقاً	Regular cigarette سيجارة عادية, E-cigarrete /vape سيجارة الكترونية		Yes نعم	No لا	extremely interested مهتم جداً	No لا	No لا	almost every visit بكل زيارة	1 – 2 minutes من دقيقة الى دقيقتين	1 – 2 minutes من دقيقة الى دقيقتين	d. I made it a point to assist all of my patients who smoke اجعل الاقلاع عن التدخين محور اساسي لمساعدة المرضى المدخنين دائماً	d. I made it a point to arrange follow-up with all of my patient who smoke جعلت متابعة المرضى المدخنين محور اساسي	Have been doing this for more than 6 month بدأت العمل بذلك منذ أكثر من 6أشهر	Have been doing this for more than 6 month بدأت العمل بذلك منذ أكثر من 6أشهر	Have been doing this for more than 6 month بدأت العمل بذلك منذ أكثر من 6أشهر	Have been doing this for more than 6 month بدأت العمل بذلك منذ أكثر من 6أشهر	Have been doing this for more than 6 month بدأت العمل بذلك منذ أكثر من 6أشهر	neutral محايد	Certainly نعم، بالتأكيد	Certainly نعم، بالتأكيد	probably ربما نعم	probably ربما نعم	probably ربما نعم	probably ربما نعم	probably ربما نعم	neutral محايد	neutral محايد	probably not ربما لا	probably not ربما لا	neutral محايد
30-39	11-15 years (من 11الى 15 سنة)	10-20 patients (من 10الى 20 مريض)	More than 41 minutes (أكثر من 41 دقيقة)	Ex-smoker نعم، مدخن سابقاً	IQOs التبغ المسخن	<10( اقل من 10)	Yes نعم	No لا	extremely interested مهتم جداً	No لا	No لا	almost every visit بكل زيارة	6 – 10 minutes من 6 -10 دقائق	3 – 5 minutes من 3 الى 5 دقائق	d. I made it a point to assist all of my patients who smoke اجعل الاقلاع عن التدخين محور اساسي لمساعدة المرضى المدخنين دائماً	a. I did not arrange follow-up with my smoker’s patient’s لم انظم متابعة مع المدخنين	Considering doing this in the next month لدي توجه لعمل ذلك خلال الشهر القادم	Considering doing this in the next month لدي توجه لعمل ذلك خلال الشهر القادم	Considering doing this in the next month لدي توجه لعمل ذلك خلال الشهر القادم	Considering doing this in the next month لدي توجه لعمل ذلك خلال الشهر القادم	No intention to do this at all ليس لدي أي نية لعمل ذلك مطلقاً	probably not ربما لا	probably not ربما لا	probably not ربما لا	probably not ربما لا	probably not ربما لا	probably not ربما لا	probably not ربما لا	probably not ربما لا	neutral محايد	neutral محايد	neutral محايد	neutral محايد	neutral محايد
40-49	more than 20 years ( اكثر من 20 سنة)	21-30 patients ( من 21 الى 30 مريض)	15-20 minutes (من 15-20 دقيقة)	current smoker نعم، مدخن حاليأ	Regular cigarette سيجارة عادية	11-20 (من 11الى 20)	Yes نعم	No لا	extremely interested مهتم جداً	No لا	No لا	first visit only اول زيارة فقط	none at all لم اتحدث مطلقا مع اي منهم	none at all لم اتحدث مطلقا مع اي منهم	a. I did not assist my patients who smoke لم اساعد مرضاي المدخنين	a. I did not arrange follow-up with my smoker’s patient’s لم انظم متابعة مع المدخنين	Considering doing this in the next month لدي توجه لعمل ذلك خلال الشهر القادم	Considering doing this in the next month لدي توجه لعمل ذلك خلال الشهر القادم	Considering doing this in the next month لدي توجه لعمل ذلك خلال الشهر القادم	Considering doing this in the next month لدي توجه لعمل ذلك خلال الشهر القادم	Considering doing this in the next month لدي توجه لعمل ذلك خلال الشهر القادم	probably not ربما لا	certainly not لا، بالتأكيد	certainly not لا، بالتأكيد	certainly not لا، بالتأكيد	certainly not لا، بالتأكيد	certainly not لا، بالتأكيد	certainly not لا، بالتأكيد	certainly not لا، بالتأكيد	certainly not لا، بالتأكيد	certainly not لا، بالتأكيد	certainly not لا، بالتأكيد	certainly not لا، بالتأكيد	probably ربما نعم
30-39	1-5 years ( من 1الى 5 سنوات )	41-50 patients (من 41 الى 50 مريض)	Less than 15 minutes ( أقل من 15 دقيقة)	non-smoker لا، لم أدخن مطلقاً				No لا	extremely interested مهتم جداً	No لا	No لا	at intervals or when symptomatic بشكل دوري متزامن مع وجود اعراض مرضية لديهم	3 – 5 minutes من 3 الى 5 دقائق	3 – 5 minutes من 3 الى 5 دقائق	d. I made it a point to assist all of my patients who smoke اجعل الاقلاع عن التدخين محور اساسي لمساعدة المرضى المدخنين دائماً	d. I made it a point to arrange follow-up with all of my patient who smoke جعلت متابعة المرضى المدخنين محور اساسي	Have been doing this for more than 6 month بدأت العمل بذلك منذ أكثر من 6أشهر	Have been doing this for more than 6 month بدأت العمل بذلك منذ أكثر من 6أشهر	Have been doing this for more than 6 month بدأت العمل بذلك منذ أكثر من 6أشهر	Have been doing this for more than 6 month بدأت العمل بذلك منذ أكثر من 6أشهر	Have been doing this for more than 6 month بدأت العمل بذلك منذ أكثر من 6أشهر	probably ربما نعم	probably ربما نعم	probably ربما نعم	probably ربما نعم	probably ربما نعم	probably ربما نعم	probably ربما نعم	probably ربما نعم	probably not ربما لا	probably not ربما لا	probably not ربما لا	probably not ربما لا	probably not ربما لا
30-39	6-10 years (من 6 الى 10 سنوات)	41-50 patients (من 41 الى 50 مريض)	Less than 15 minutes ( أقل من 15 دقيقة)	current smoker نعم، مدخن حاليأ	E-cigarrete /vape سيجارة الكترونية		Yes نعم	No لا	extremely interested مهتم جداً	No لا	No لا	almost every visit بكل زيارة	3 – 5 minutes من 3 الى 5 دقائق	none at all لم اتحدث مطلقا مع اي منهم	b. I assisted smokers only if I they might be motivated to quit ساعدت المدخنين الذن لديهم حافز للاقلاع عن التدخين فقط	c. I arranged follow-up only if the patient brought up the subject نظمت متابعة فقط مع المدخنين اذا طرحوا الموضوع	Have been doing this for more than 6 month بدأت العمل بذلك منذ أكثر من 6أشهر	Have been doing this for more than 6 month بدأت العمل بذلك منذ أكثر من 6أشهر	Have been doing this for more than 6 month بدأت العمل بذلك منذ أكثر من 6أشهر	Have been doing this for more than 6 month بدأت العمل بذلك منذ أكثر من 6أشهر	Have been doing this for more than 6 month بدأت العمل بذلك منذ أكثر من 6أشهر	probably ربما نعم	Certainly نعم، بالتأكيد	Certainly نعم، بالتأكيد	Certainly نعم، بالتأكيد	Certainly نعم، بالتأكيد	Certainly نعم، بالتأكيد	Certainly نعم، بالتأكيد	Certainly نعم، بالتأكيد	Certainly نعم، بالتأكيد	Certainly نعم، بالتأكيد	Certainly نعم، بالتأكيد	Certainly نعم، بالتأكيد	Certainly نعم، بالتأكيد
<30	1-5 years ( من 1الى 5 سنوات )	10-20 patients (من 10الى 20 مريض)	15-20 minutes (من 15-20 دقيقة)	current smoker نعم، مدخن حاليأ	E-cigarrete /vape سيجارة الكترونية		Yes نعم	No لا	extremely interested مهتم جداً	No لا	No لا	almost every visit بكل زيارة	1 – 2 minutes من دقيقة الى دقيقتين	none at all لم اتحدث مطلقا مع اي منهم	d. I made it a point to assist all of my patients who smoke اجعل الاقلاع عن التدخين محور اساسي لمساعدة المرضى المدخنين دائماً	c. I arranged follow-up only if the patient brought up the subject نظمت متابعة فقط مع المدخنين اذا طرحوا الموضوع	Have been doing this for more than 6 month بدأت العمل بذلك منذ أكثر من 6أشهر	Have been doing this for more than 6 month بدأت العمل بذلك منذ أكثر من 6أشهر	Considering doing this in the next month لدي توجه لعمل ذلك خلال الشهر القادم	Considering doing this in the next month لدي توجه لعمل ذلك خلال الشهر القادم	Considering doing this in the next month لدي توجه لعمل ذلك خلال الشهر القادم	probably ربما نعم	Certainly نعم، بالتأكيد	Certainly نعم، بالتأكيد	probably ربما نعم	probably ربما نعم	probably ربما نعم	probably ربما نعم	probably ربما نعم	probably not ربما لا	probably not ربما لا	probably not ربما لا	neutral محايد	probably ربما نعم
<30	1-5 years ( من 1الى 5 سنوات )	10-20 patients (من 10الى 20 مريض)	Less than 15 minutes ( أقل من 15 دقيقة)	non-smoker لا، لم أدخن مطلقاً				No لا	extremely interested مهتم جداً	No لا	No لا	almost every visit بكل زيارة	1 – 2 minutes من دقيقة الى دقيقتين	none at all لم اتحدث مطلقا مع اي منهم	a. I did not assist my patients who smoke لم اساعد مرضاي المدخنين	a. I did not arrange follow-up with my smoker’s patient’s لم انظم متابعة مع المدخنين	Have been doing this for more than 6 month بدأت العمل بذلك منذ أكثر من 6أشهر	Have been doing this for more than 6 month بدأت العمل بذلك منذ أكثر من 6أشهر	Considering doing this in the next 6 month لدي توجه لعمل ذلك خلال ال6 أشهر القادمة	Considering doing this in the next 6 month لدي توجه لعمل ذلك خلال ال6 أشهر القادمة	Considering doing this in the next 6 month لدي توجه لعمل ذلك خلال ال6 أشهر القادمة	Certainly نعم، بالتأكيد	probably not ربما لا	probably not ربما لا	neutral محايد	neutral محايد	probably ربما نعم	neutral محايد	neutral محايد	certainly not لا، بالتأكيد	certainly not لا، بالتأكيد	certainly not لا، بالتأكيد	certainly not لا، بالتأكيد	probably not ربما لا
30-39	1-5 years ( من 1الى 5 سنوات )	more than 50 patients (أكثر من 50 مريض)	15-20 minutes (من 15-20 دقيقة)	current smoker نعم، مدخن حاليأ	Regular cigarette سيجارة عادية	11-20 (من 11الى 20)	No لا	No لا	extremely interested مهتم جداً	Yes نعم	No لا	almost every visit بكل زيارة	3 – 5 minutes من 3 الى 5 دقائق	6 – 10 minutes من 6 الى 10 دقائق	b. I assisted smokers only if I they might be motivated to quit ساعدت المدخنين الذن لديهم حافز للاقلاع عن التدخين فقط	a. I did not arrange follow-up with my smoker’s patient’s لم انظم متابعة مع المدخنين	Have been doing this for more than 6 month بدأت العمل بذلك منذ أكثر من 6أشهر	Have been doing this for more than 6 month بدأت العمل بذلك منذ أكثر من 6أشهر	Have been doing this for more than 6 month بدأت العمل بذلك منذ أكثر من 6أشهر	Have been doing this for more than 6 month بدأت العمل بذلك منذ أكثر من 6أشهر	No intention to do this at all ليس لدي أي نية لعمل ذلك مطلقاً	Certainly نعم، بالتأكيد	Certainly نعم، بالتأكيد	Certainly نعم، بالتأكيد	probably ربما نعم	probably ربما نعم	probably ربما نعم	probably ربما نعم	probably ربما نعم	probably ربما نعم	probably ربما نعم	certainly not لا، بالتأكيد	certainly not لا، بالتأكيد	probably not ربما لا
<30	less than one year (اقل من سنة)	less than 10 patients (اقل من 10 مرضى)	Less than 15 minutes ( أقل من 15 دقيقة)	Ex-smoker نعم، مدخن سابقاً	Regular cigarette سيجارة عادية	<10( اقل من 10)	Yes نعم	Yes نعم	somewhat interested مهتم قليلاً	Yes نعم	Yes نعم	first visit only اول زيارة فقط	1 – 2 minutes من دقيقة الى دقيقتين	1 – 2 minutes من دقيقة الى دقيقتين	b. I assisted smokers only if I they might be motivated to quit ساعدت المدخنين الذن لديهم حافز للاقلاع عن التدخين فقط	b. I arranged follow-up only if I thought the patient might be motivated to quit نظمت متابعة مع المدخنين فقط اذا ابدوا استعدادا للاقلاع	Have been doing this for less than 6 month بدأت عمل ذلك منذ أقل من 6 أشهر	Considering doing this in the next month لدي توجه لعمل ذلك خلال الشهر القادم	Have been doing this for less than 6 month بدأت عمل ذلك منذ أقل من 6 أشهر	Considering doing this in the next month لدي توجه لعمل ذلك خلال الشهر القادم	Have been doing this for less than 6 month بدأت عمل ذلك منذ أقل من 6 أشهر	probably not ربما لا	probably ربما نعم	neutral محايد	probably ربما نعم	neutral محايد	probably ربما نعم	neutral محايد	probably ربما نعم	neutral محايد	probably ربما نعم	neutral محايد	probably ربما نعم	neutral محايد
30-39	less than one year (اقل من سنة)	less than 10 patients (اقل من 10 مرضى)	Less than 15 minutes ( أقل من 15 دقيقة)	non-smoker لا، لم أدخن مطلقاً	Regular cigarette سيجارة عادية, E-cigarrete /vape سيجارة الكترونية	<10( اقل من 10)	Yes نعم	Yes نعم	not interested لست مهتما ابدا	Yes نعم	Yes نعم	almost never اطلاقاً	3 – 5 minutes من 3 الى 5 دقائق	3 – 5 minutes من 3 الى 5 دقائق	b. I assisted smokers only if I they might be motivated to quit ساعدت المدخنين الذن لديهم حافز للاقلاع عن التدخين فقط	b. I arranged follow-up only if I thought the patient might be motivated to quit نظمت متابعة مع المدخنين فقط اذا ابدوا استعدادا للاقلاع	Considering doing this in the next 6 month لدي توجه لعمل ذلك خلال ال6 أشهر القادمة	Have been doing this for less than 6 month بدأت عمل ذلك منذ أقل من 6 أشهر	Considering doing this in the next 6 month لدي توجه لعمل ذلك خلال ال6 أشهر القادمة	Considering doing this in the next 6 month لدي توجه لعمل ذلك خلال ال6 أشهر القادمة	Considering doing this in the next 6 month لدي توجه لعمل ذلك خلال ال6 أشهر القادمة	probably not ربما لا	probably not ربما لا	probably not ربما لا	probably not ربما لا	probably not ربما لا	probably not ربما لا	probably not ربما لا	probably not ربما لا	neutral محايد	neutral محايد	probably not ربما لا	probably not ربما لا	neutral محايد
30-39	6-10 years (من 6 الى 10 سنوات)	21-30 patients ( من 21 الى 30 مريض)	Less than 15 minutes ( أقل من 15 دقيقة)	non-smoker لا، لم أدخن مطلقاً		11-20 (من 11الى 20)	No لا	Yes نعم	extremely interested مهتم جداً	Yes نعم	No لا	almost never اطلاقاً	1 – 2 minutes من دقيقة الى دقيقتين	1 – 2 minutes من دقيقة الى دقيقتين	a. I did not assist my patients who smoke لم اساعد مرضاي المدخنين	a. I did not arrange follow-up with my smoker’s patient’s لم انظم متابعة مع المدخنين	Considering doing this in the next 6 month لدي توجه لعمل ذلك خلال ال6 أشهر القادمة	Considering doing this in the next month لدي توجه لعمل ذلك خلال الشهر القادم	Considering doing this in the next 6 month لدي توجه لعمل ذلك خلال ال6 أشهر القادمة	Have been doing this for less than 6 month بدأت عمل ذلك منذ أقل من 6 أشهر	Considering doing this in the next 6 month لدي توجه لعمل ذلك خلال ال6 أشهر القادمة	neutral محايد	probably not ربما لا	neutral محايد	probably not ربما لا	neutral محايد	probably not ربما لا	neutral محايد	probably not ربما لا	neutral محايد	probably not ربما لا	neutral محايد	certainly not لا، بالتأكيد	certainly not لا، بالتأكيد
30-39	1-5 years ( من 1الى 5 سنوات )	31-40 patients (من 31 الى 40 مريض)	Less than 15 minutes ( أقل من 15 دقيقة)	non-smoker لا، لم أدخن مطلقاً				No لا	not interested لست مهتما ابدا	Yes نعم	No لا	almost every visit بكل زيارة	1 – 2 minutes من دقيقة الى دقيقتين	1 – 2 minutes من دقيقة الى دقيقتين	b. I assisted smokers only if I they might be motivated to quit ساعدت المدخنين الذن لديهم حافز للاقلاع عن التدخين فقط	a. I did not arrange follow-up with my smoker’s patient’s لم انظم متابعة مع المدخنين	Have been doing this for less than 6 month بدأت عمل ذلك منذ أقل من 6 أشهر	Have been doing this for less than 6 month بدأت عمل ذلك منذ أقل من 6 أشهر	Have been doing this for less than 6 month بدأت عمل ذلك منذ أقل من 6 أشهر	Have been doing this for less than 6 month بدأت عمل ذلك منذ أقل من 6 أشهر	Considering doing this in the next month لدي توجه لعمل ذلك خلال الشهر القادم	probably not ربما لا	probably not ربما لا	probably not ربما لا	probably not ربما لا	neutral محايد	neutral محايد	neutral محايد	probably not ربما لا	probably not ربما لا	neutral محايد	neutral محايد	probably not ربما لا	probably not ربما لا
30-39	less than one year (اقل من سنة)	less than 10 patients (اقل من 10 مرضى)	Less than 15 minutes ( أقل من 15 دقيقة)	non-smoker لا، لم أدخن مطلقاً				No لا	somewhat interested مهتم قليلاً	Yes نعم	No لا	almost never اطلاقاً	1 – 2 minutes من دقيقة الى دقيقتين	3 – 5 minutes من 3 الى 5 دقائق	b. I assisted smokers only if I they might be motivated to quit ساعدت المدخنين الذن لديهم حافز للاقلاع عن التدخين فقط	b. I arranged follow-up only if I thought the patient might be motivated to quit نظمت متابعة مع المدخنين فقط اذا ابدوا استعدادا للاقلاع	Have been doing this for less than 6 month بدأت عمل ذلك منذ أقل من 6 أشهر	Considering doing this in the next month لدي توجه لعمل ذلك خلال الشهر القادم	Have been doing this for more than 6 month بدأت العمل بذلك منذ أكثر من 6أشهر	Have been doing this for less than 6 month بدأت عمل ذلك منذ أقل من 6 أشهر	Considering doing this in the next month لدي توجه لعمل ذلك خلال الشهر القادم	probably not ربما لا	probably ربما نعم	Certainly نعم، بالتأكيد	probably ربما نعم	probably ربما نعم	probably ربما نعم	probably ربما نعم	probably ربما نعم	probably ربما نعم	probably ربما نعم	probably ربما نعم	probably ربما نعم	probably ربما نعم
30-39	6-10 years (من 6 الى 10 سنوات)	10-20 patients (من 10الى 20 مريض)	15-20 minutes (من 15-20 دقيقة)	Ex-smoker نعم، مدخن سابقاً	E-cigarrete /vape سيجارة الكترونية	<10( اقل من 10)	Yes نعم	Yes نعم	not interested لست مهتما ابدا	No لا	No لا	first visit only اول زيارة فقط	6 – 10 minutes من 6 -10 دقائق	3 – 5 minutes من 3 الى 5 دقائق	b. I assisted smokers only if I they might be motivated to quit ساعدت المدخنين الذن لديهم حافز للاقلاع عن التدخين فقط	b. I arranged follow-up only if I thought the patient might be motivated to quit نظمت متابعة مع المدخنين فقط اذا ابدوا استعدادا للاقلاع	No intention to do this at all ليس لدي أي نية لعمل ذلك مطلقاً	Have been doing this for less than 6 month بدأت عمل ذلك منذ أقل من 6 أشهر	Considering doing this in the next month لدي توجه لعمل ذلك خلال الشهر القادم	Considering doing this in the next 6 month لدي توجه لعمل ذلك خلال ال6 أشهر القادمة	Considering doing this in the next month لدي توجه لعمل ذلك خلال الشهر القادم	probably not ربما لا	neutral محايد	probably ربما نعم	Certainly نعم، بالتأكيد	probably ربما نعم	probably ربما نعم	probably ربما نعم	probably ربما نعم	neutral محايد	neutral محايد	neutral محايد	neutral محايد	neutral محايد
30-39	6-10 years (من 6 الى 10 سنوات)	more than 50 patients (أكثر من 50 مريض)	Less than 15 minutes ( أقل من 15 دقيقة)	non-smoker لا، لم أدخن مطلقاً	Hookah أرجيلة			No لا	not interested لست مهتما ابدا	No لا	No لا	first visit only اول زيارة فقط	1 – 2 minutes من دقيقة الى دقيقتين	1 – 2 minutes من دقيقة الى دقيقتين	c. I assisted only if they brought up the subject ساعدت المدخنين فقط اذا طرحوا موضوع الاقلاع	a. I did not arrange follow-up with my smoker’s patient’s لم انظم متابعة مع المدخنين	Have been doing this for more than 6 month بدأت العمل بذلك منذ أكثر من 6أشهر	Have been doing this for more than 6 month بدأت العمل بذلك منذ أكثر من 6أشهر	Have been doing this for more than 6 month بدأت العمل بذلك منذ أكثر من 6أشهر	Have been doing this for more than 6 month بدأت العمل بذلك منذ أكثر من 6أشهر	Considering doing this in the next month لدي توجه لعمل ذلك خلال الشهر القادم	Certainly نعم، بالتأكيد	Certainly نعم، بالتأكيد	Certainly نعم، بالتأكيد	probably ربما نعم	probably ربما نعم	Certainly نعم، بالتأكيد	Certainly نعم، بالتأكيد	Certainly نعم، بالتأكيد	certainly not لا، بالتأكيد	certainly not لا، بالتأكيد	certainly not لا، بالتأكيد	certainly not لا، بالتأكيد	certainly not لا، بالتأكيد
<30	6-10 years (من 6 الى 10 سنوات)	21-30 patients ( من 21 الى 30 مريض)	Less than 15 minutes ( أقل من 15 دقيقة)	current smoker نعم، مدخن حاليأ	Hookah أرجيلة		No لا	No لا	somewhat interested مهتم قليلاً	No لا	No لا	almost never اطلاقاً	none at all لم اتحدث مطلقا مع اي منهم	none at all لم اتحدث مطلقا مع اي منهم	a. I did not assist my patients who smoke لم اساعد مرضاي المدخنين	a. I did not arrange follow-up with my smoker’s patient’s لم انظم متابعة مع المدخنين	Considering doing this in the next 6 month لدي توجه لعمل ذلك خلال ال6 أشهر القادمة	Considering doing this in the next 6 month لدي توجه لعمل ذلك خلال ال6 أشهر القادمة	Considering doing this in the next 6 month لدي توجه لعمل ذلك خلال ال6 أشهر القادمة	Considering doing this in the next 6 month لدي توجه لعمل ذلك خلال ال6 أشهر القادمة	Considering doing this in the next 6 month لدي توجه لعمل ذلك خلال ال6 أشهر القادمة	Certainly نعم، بالتأكيد	probably ربما نعم	neutral محايد	probably ربما نعم	neutral محايد	probably not ربما لا	neutral محايد	neutral محايد	probably ربما نعم	neutral محايد	neutral محايد	neutral محايد	neutral محايد
<30	6-10 years (من 6 الى 10 سنوات)	21-30 patients ( من 21 الى 30 مريض)	Less than 15 minutes ( أقل من 15 دقيقة)	current smoker نعم، مدخن حاليأ	Hookah أرجيلة		No لا	No لا	somewhat interested مهتم قليلاً	No لا	No لا	almost never اطلاقاً	none at all لم اتحدث مطلقا مع اي منهم	none at all لم اتحدث مطلقا مع اي منهم	a. I did not assist my patients who smoke لم اساعد مرضاي المدخنين	a. I did not arrange follow-up with my smoker’s patient’s لم انظم متابعة مع المدخنين	Considering doing this in the next 6 month لدي توجه لعمل ذلك خلال ال6 أشهر القادمة	Considering doing this in the next 6 month لدي توجه لعمل ذلك خلال ال6 أشهر القادمة	Considering doing this in the next 6 month لدي توجه لعمل ذلك خلال ال6 أشهر القادمة	Considering doing this in the next 6 month لدي توجه لعمل ذلك خلال ال6 أشهر القادمة	Considering doing this in the next 6 month لدي توجه لعمل ذلك خلال ال6 أشهر القادمة	Certainly نعم، بالتأكيد	probably ربما نعم	neutral محايد	probably ربما نعم	neutral محايد	probably not ربما لا	neutral محايد	neutral محايد	probably ربما نعم	neutral محايد	neutral محايد	neutral محايد	neutral محايد
30-39	6-10 years (من 6 الى 10 سنوات)	less than 10 patients (اقل من 10 مرضى)	36-40 minutes (من 36-40 دقيقة)	non-smoker لا، لم أدخن مطلقاً				Yes نعم	somewhat interested مهتم قليلاً	No لا	No لا	first visit only اول زيارة فقط	6 – 10 minutes من 6 -10 دقائق	3 – 5 minutes من 3 الى 5 دقائق	b. I assisted smokers only if I they might be motivated to quit ساعدت المدخنين الذن لديهم حافز للاقلاع عن التدخين فقط	a. I did not arrange follow-up with my smoker’s patient’s لم انظم متابعة مع المدخنين	Have been doing this for less than 6 month بدأت عمل ذلك منذ أقل من 6 أشهر	Considering doing this in the next month لدي توجه لعمل ذلك خلال الشهر القادم	Have been doing this for less than 6 month بدأت عمل ذلك منذ أقل من 6 أشهر	Have been doing this for less than 6 month بدأت عمل ذلك منذ أقل من 6 أشهر	Considering doing this in the next 6 month لدي توجه لعمل ذلك خلال ال6 أشهر القادمة	probably not ربما لا	certainly not لا، بالتأكيد	probably not ربما لا	Certainly نعم، بالتأكيد	probably ربما نعم	neutral محايد	neutral محايد	probably ربما نعم	certainly not لا، بالتأكيد	certainly not لا، بالتأكيد	certainly not لا، بالتأكيد	certainly not لا، بالتأكيد	certainly not لا، بالتأكيد
<30	1-5 years ( من 1الى 5 سنوات )	less than 10 patients (اقل من 10 مرضى)	More than 41 minutes (أكثر من 41 دقيقة)	non-smoker لا، لم أدخن مطلقاً				Yes نعم	extremely interested مهتم جداً	No لا	No لا	almost never اطلاقاً	1 – 2 minutes من دقيقة الى دقيقتين	none at all لم اتحدث مطلقا مع اي منهم	a. I did not assist my patients who smoke لم اساعد مرضاي المدخنين	a. I did not arrange follow-up with my smoker’s patient’s لم انظم متابعة مع المدخنين	Considering doing this in the next 6 month لدي توجه لعمل ذلك خلال ال6 أشهر القادمة	Considering doing this in the next 6 month لدي توجه لعمل ذلك خلال ال6 أشهر القادمة	Considering doing this in the next 6 month لدي توجه لعمل ذلك خلال ال6 أشهر القادمة	Considering doing this in the next 6 month لدي توجه لعمل ذلك خلال ال6 أشهر القادمة	Considering doing this in the next 6 month لدي توجه لعمل ذلك خلال ال6 أشهر القادمة	probably not ربما لا	probably not ربما لا	probably not ربما لا	probably not ربما لا	probably not ربما لا	probably not ربما لا	probably not ربما لا	probably not ربما لا	probably not ربما لا	probably not ربما لا	probably not ربما لا	probably not ربما لا	probably not ربما لا
30-39	11-15 years (من 11الى 15 سنة)	less than 10 patients (اقل من 10 مرضى)	More than 41 minutes (أكثر من 41 دقيقة)	non-smoker لا، لم أدخن مطلقاً				Yes نعم	not interested لست مهتما ابدا	No لا	No لا	almost never اطلاقاً	none at all لم اتحدث مطلقا مع اي منهم	none at all لم اتحدث مطلقا مع اي منهم	a. I did not assist my patients who smoke لم اساعد مرضاي المدخنين	c. I arranged follow-up only if the patient brought up the subject نظمت متابعة فقط مع المدخنين اذا طرحوا الموضوع	No intention to do this at all ليس لدي أي نية لعمل ذلك مطلقاً	No intention to do this at all ليس لدي أي نية لعمل ذلك مطلقاً	No intention to do this at all ليس لدي أي نية لعمل ذلك مطلقاً	No intention to do this at all ليس لدي أي نية لعمل ذلك مطلقاً	No intention to do this at all ليس لدي أي نية لعمل ذلك مطلقاً	certainly not لا، بالتأكيد	certainly not لا، بالتأكيد	certainly not لا، بالتأكيد	certainly not لا، بالتأكيد	certainly not لا، بالتأكيد	certainly not لا، بالتأكيد	certainly not لا، بالتأكيد	certainly not لا، بالتأكيد	certainly not لا، بالتأكيد	certainly not لا، بالتأكيد	certainly not لا، بالتأكيد	certainly not لا، بالتأكيد	certainly not لا، بالتأكيد
30-39	6-10 years (من 6 الى 10 سنوات)	more than 50 patients (أكثر من 50 مريض)	Less than 15 minutes ( أقل من 15 دقيقة)	current smoker نعم، مدخن حاليأ	Hookah أرجيلة	<10( اقل من 10)	No لا	No لا	somewhat interested مهتم قليلاً	No لا	No لا	almost never اطلاقاً	none at all لم اتحدث مطلقا مع اي منهم	none at all لم اتحدث مطلقا مع اي منهم	a. I did not assist my patients who smoke لم اساعد مرضاي المدخنين	a. I did not arrange follow-up with my smoker’s patient’s لم انظم متابعة مع المدخنين	No intention to do this at all ليس لدي أي نية لعمل ذلك مطلقاً	No intention to do this at all ليس لدي أي نية لعمل ذلك مطلقاً	No intention to do this at all ليس لدي أي نية لعمل ذلك مطلقاً	No intention to do this at all ليس لدي أي نية لعمل ذلك مطلقاً	No intention to do this at all ليس لدي أي نية لعمل ذلك مطلقاً	certainly not لا، بالتأكيد	probably not ربما لا	neutral محايد	probably not ربما لا	probably not ربما لا	certainly not لا، بالتأكيد	probably not ربما لا	certainly not لا، بالتأكيد	probably not ربما لا	certainly not لا، بالتأكيد	probably not ربما لا	certainly not لا، بالتأكيد	probably not ربما لا
<30	less than one year (اقل من سنة)	less than 10 patients (اقل من 10 مرضى)	Less than 15 minutes ( أقل من 15 دقيقة)	current smoker نعم، مدخن حاليأ	Regular cigarette سيجارة عادية	11-20 (من 11الى 20)	Yes نعم	No لا	somewhat interested مهتم قليلاً	No لا	No لا	almost never اطلاقاً	none at all لم اتحدث مطلقا مع اي منهم	none at all لم اتحدث مطلقا مع اي منهم	a. I did not assist my patients who smoke لم اساعد مرضاي المدخنين	a. I did not arrange follow-up with my smoker’s patient’s لم انظم متابعة مع المدخنين	No intention to do this at all ليس لدي أي نية لعمل ذلك مطلقاً	No intention to do this at all ليس لدي أي نية لعمل ذلك مطلقاً	No intention to do this at all ليس لدي أي نية لعمل ذلك مطلقاً	No intention to do this at all ليس لدي أي نية لعمل ذلك مطلقاً	No intention to do this at all ليس لدي أي نية لعمل ذلك مطلقاً	probably not ربما لا	probably not ربما لا	neutral محايد	certainly not لا، بالتأكيد	certainly not لا، بالتأكيد	certainly not لا، بالتأكيد	certainly not لا، بالتأكيد	certainly not لا، بالتأكيد	certainly not لا، بالتأكيد	certainly not لا، بالتأكيد	certainly not لا، بالتأكيد	certainly not لا، بالتأكيد	certainly not لا، بالتأكيد
30-39	16_20 years (من 16 الى 20 سنة)	10-20 patients (من 10الى 20 مريض)	21-35 minutes (من 21-35 دقيقة)	non-smoker لا، لم أدخن مطلقاً				No لا	not interested لست مهتما ابدا	No لا	Yes نعم	first visit only اول زيارة فقط	1 – 2 minutes من دقيقة الى دقيقتين	1 – 2 minutes من دقيقة الى دقيقتين	b. I assisted smokers only if I they might be motivated to quit ساعدت المدخنين الذن لديهم حافز للاقلاع عن التدخين فقط	a. I did not arrange follow-up with my smoker’s patient’s لم انظم متابعة مع المدخنين	Considering doing this in the next 6 month لدي توجه لعمل ذلك خلال ال6 أشهر القادمة	Considering doing this in the next 6 month لدي توجه لعمل ذلك خلال ال6 أشهر القادمة	Considering doing this in the next 6 month لدي توجه لعمل ذلك خلال ال6 أشهر القادمة	Considering doing this in the next 6 month لدي توجه لعمل ذلك خلال ال6 أشهر القادمة	Considering doing this in the next 6 month لدي توجه لعمل ذلك خلال ال6 أشهر القادمة	certainly not لا، بالتأكيد	certainly not لا، بالتأكيد	certainly not لا، بالتأكيد	certainly not لا، بالتأكيد	certainly not لا، بالتأكيد	certainly not لا، بالتأكيد	certainly not لا، بالتأكيد	certainly not لا، بالتأكيد	certainly not لا، بالتأكيد	certainly not لا، بالتأكيد	certainly not لا، بالتأكيد	certainly not لا، بالتأكيد	certainly not لا، بالتأكيد
30-39	6-10 years (من 6 الى 10 سنوات)	31-40 patients (من 31 الى 40 مريض)	15-20 minutes (من 15-20 دقيقة)	current smoker نعم، مدخن حاليأ	Hookah أرجيلة		Yes نعم	No لا	somewhat interested مهتم قليلاً	No لا	No لا	almost never اطلاقاً	none at all لم اتحدث مطلقا مع اي منهم	none at all لم اتحدث مطلقا مع اي منهم	a. I did not assist my patients who smoke لم اساعد مرضاي المدخنين	a. I did not arrange follow-up with my smoker’s patient’s لم انظم متابعة مع المدخنين	Considering doing this in the next 6 month لدي توجه لعمل ذلك خلال ال6 أشهر القادمة	Considering doing this in the next 6 month لدي توجه لعمل ذلك خلال ال6 أشهر القادمة	Considering doing this in the next 6 month لدي توجه لعمل ذلك خلال ال6 أشهر القادمة	Considering doing this in the next 6 month لدي توجه لعمل ذلك خلال ال6 أشهر القادمة	Considering doing this in the next 6 month لدي توجه لعمل ذلك خلال ال6 أشهر القادمة	certainly not لا، بالتأكيد	certainly not لا، بالتأكيد	certainly not لا، بالتأكيد	certainly not لا، بالتأكيد	certainly not لا، بالتأكيد	certainly not لا، بالتأكيد	certainly not لا، بالتأكيد	certainly not لا، بالتأكيد	certainly not لا، بالتأكيد	certainly not لا، بالتأكيد	certainly not لا، بالتأكيد	certainly not لا، بالتأكيد	certainly not لا، بالتأكيد
30-39	6-10 years (من 6 الى 10 سنوات)	less than 10 patients (اقل من 10 مرضى)	21-35 minutes (من 21-35 دقيقة)	non-smoker لا، لم أدخن مطلقاً	Hookah أرجيلة	<10( اقل من 10)	No لا	Yes نعم	somewhat interested مهتم قليلاً	Yes نعم	No لا	almost never اطلاقاً	1 – 2 minutes من دقيقة الى دقيقتين	1 – 2 minutes من دقيقة الى دقيقتين	a. I did not assist my patients who smoke لم اساعد مرضاي المدخنين	b. I arranged follow-up only if I thought the patient might be motivated to quit نظمت متابعة مع المدخنين فقط اذا ابدوا استعدادا للاقلاع	No intention to do this at all ليس لدي أي نية لعمل ذلك مطلقاً	No intention to do this at all ليس لدي أي نية لعمل ذلك مطلقاً	No intention to do this at all ليس لدي أي نية لعمل ذلك مطلقاً	Considering doing this in the next 6 month لدي توجه لعمل ذلك خلال ال6 أشهر القادمة	Considering doing this in the next 6 month لدي توجه لعمل ذلك خلال ال6 أشهر القادمة	certainly not لا، بالتأكيد	probably not ربما لا	certainly not لا، بالتأكيد	certainly not لا، بالتأكيد	certainly not لا، بالتأكيد	certainly not لا، بالتأكيد	certainly not لا، بالتأكيد	probably not ربما لا	probably not ربما لا	certainly not لا، بالتأكيد	certainly not لا، بالتأكيد	certainly not لا، بالتأكيد	probably not ربما لا
30-39	6-10 years (من 6 الى 10 سنوات)	less than 10 patients (اقل من 10 مرضى)	36-40 minutes (من 36-40 دقيقة)	current smoker نعم، مدخن حاليأ	E-cigarrete /vape سيجارة الكترونية, Hookah أرجيلة	11-20 (من 11الى 20)	No لا	No لا	somewhat interested مهتم قليلاً	No لا	No لا	almost never اطلاقاً	none at all لم اتحدث مطلقا مع اي منهم	none at all لم اتحدث مطلقا مع اي منهم	b. I assisted smokers only if I they might be motivated to quit ساعدت المدخنين الذن لديهم حافز للاقلاع عن التدخين فقط	a. I did not arrange follow-up with my smoker’s patient’s لم انظم متابعة مع المدخنين	No intention to do this at all ليس لدي أي نية لعمل ذلك مطلقاً	No intention to do this at all ليس لدي أي نية لعمل ذلك مطلقاً	No intention to do this at all ليس لدي أي نية لعمل ذلك مطلقاً	No intention to do this at all ليس لدي أي نية لعمل ذلك مطلقاً	No intention to do this at all ليس لدي أي نية لعمل ذلك مطلقاً	probably not ربما لا	certainly not لا، بالتأكيد	certainly not لا، بالتأكيد	certainly not لا، بالتأكيد	certainly not لا، بالتأكيد	certainly not لا، بالتأكيد	certainly not لا، بالتأكيد	certainly not لا، بالتأكيد	certainly not لا، بالتأكيد	certainly not لا، بالتأكيد	certainly not لا، بالتأكيد	certainly not لا، بالتأكيد	certainly not لا، بالتأكيد
<30	less than one year (اقل من سنة)	less than 10 patients (اقل من 10 مرضى)	Less than 15 minutes ( أقل من 15 دقيقة)	current smoker نعم، مدخن حاليأ	E-cigarrete /vape سيجارة الكترونية, Hookah أرجيلة	<10( اقل من 10)	No لا	No لا	extremely interested مهتم جداً	No لا	No لا	at intervals or when symptomatic بشكل دوري متزامن مع وجود اعراض مرضية لديهم	6 – 10 minutes من 6 -10 دقائق	3 – 5 minutes من 3 الى 5 دقائق	c. I assisted only if they brought up the subject ساعدت المدخنين فقط اذا طرحوا موضوع الاقلاع	b. I arranged follow-up only if I thought the patient might be motivated to quit نظمت متابعة مع المدخنين فقط اذا ابدوا استعدادا للاقلاع	Considering doing this in the next 6 month لدي توجه لعمل ذلك خلال ال6 أشهر القادمة	Considering doing this in the next 6 month لدي توجه لعمل ذلك خلال ال6 أشهر القادمة	Considering doing this in the next 6 month لدي توجه لعمل ذلك خلال ال6 أشهر القادمة	Considering doing this in the next 6 month لدي توجه لعمل ذلك خلال ال6 أشهر القادمة	Considering doing this in the next 6 month لدي توجه لعمل ذلك خلال ال6 أشهر القادمة	probably not ربما لا	probably not ربما لا	probably not ربما لا	probably not ربما لا	probably not ربما لا	probably not ربما لا	probably not ربما لا	probably not ربما لا	probably not ربما لا	probably not ربما لا	probably not ربما لا	probably not ربما لا	probably not ربما لا
30-39	11-15 years (من 11الى 15 سنة)	10-20 patients (من 10الى 20 مريض)	21-35 minutes (من 21-35 دقيقة)	non-smoker لا، لم أدخن مطلقاً				No لا	not interested لست مهتما ابدا	No لا	No لا	almost every visit بكل زيارة	1 – 2 minutes من دقيقة الى دقيقتين	none at all لم اتحدث مطلقا مع اي منهم	a. I did not assist my patients who smoke لم اساعد مرضاي المدخنين	a. I did not arrange follow-up with my smoker’s patient’s لم انظم متابعة مع المدخنين	Considering doing this in the next 6 month لدي توجه لعمل ذلك خلال ال6 أشهر القادمة	Considering doing this in the next 6 month لدي توجه لعمل ذلك خلال ال6 أشهر القادمة	Considering doing this in the next 6 month لدي توجه لعمل ذلك خلال ال6 أشهر القادمة	Considering doing this in the next 6 month لدي توجه لعمل ذلك خلال ال6 أشهر القادمة	Considering doing this in the next 6 month لدي توجه لعمل ذلك خلال ال6 أشهر القادمة	Certainly نعم، بالتأكيد	Certainly نعم، بالتأكيد	Certainly نعم، بالتأكيد	Certainly نعم، بالتأكيد	Certainly نعم، بالتأكيد	Certainly نعم، بالتأكيد	Certainly نعم، بالتأكيد	Certainly نعم، بالتأكيد	Certainly نعم، بالتأكيد	Certainly نعم، بالتأكيد	Certainly نعم، بالتأكيد	Certainly نعم، بالتأكيد	Certainly نعم، بالتأكيد
<30	1-5 years ( من 1الى 5 سنوات )	10-20 patients (من 10الى 20 مريض)	15-20 minutes (من 15-20 دقيقة)	non-smoker لا، لم أدخن مطلقاً	Hookah أرجيلة	11-20 (من 11الى 20)	Yes نعم	Yes نعم	extremely interested مهتم جداً	Yes نعم	No لا	almost every visit بكل زيارة	6 – 10 minutes من 6 -10 دقائق	11 minutes or more من 11 دقيقة فأكثر	d. I made it a point to assist all of my patients who smoke اجعل الاقلاع عن التدخين محور اساسي لمساعدة المرضى المدخنين دائماً	d. I made it a point to arrange follow-up with all of my patient who smoke جعلت متابعة المرضى المدخنين محور اساسي	Considering doing this in the next 6 month لدي توجه لعمل ذلك خلال ال6 أشهر القادمة	No intention to do this at all ليس لدي أي نية لعمل ذلك مطلقاً	Have been doing this for more than 6 month بدأت العمل بذلك منذ أكثر من 6أشهر	Have been doing this for less than 6 month بدأت عمل ذلك منذ أقل من 6 أشهر	Have been doing this for more than 6 month بدأت العمل بذلك منذ أكثر من 6أشهر	Certainly نعم، بالتأكيد	probably ربما نعم	Certainly نعم، بالتأكيد	probably ربما نعم	Certainly نعم، بالتأكيد	Certainly نعم، بالتأكيد	Certainly نعم، بالتأكيد	probably ربما نعم	probably ربما نعم	Certainly نعم، بالتأكيد	Certainly نعم، بالتأكيد	probably ربما نعم	Certainly نعم، بالتأكيد
30-39	6-10 years (من 6 الى 10 سنوات)	more than 50 patients (أكثر من 50 مريض)	Less than 15 minutes ( أقل من 15 دقيقة)	current smoker نعم، مدخن حاليأ	E-cigarrete /vape سيجارة الكترونية		No لا	No لا	somewhat interested مهتم قليلاً	No لا	No لا	almost every visit بكل زيارة	6 – 10 minutes من 6 -10 دقائق	6 – 10 minutes من 6 الى 10 دقائق	d. I made it a point to assist all of my patients who smoke اجعل الاقلاع عن التدخين محور اساسي لمساعدة المرضى المدخنين دائماً	d. I made it a point to arrange follow-up with all of my patient who smoke جعلت متابعة المرضى المدخنين محور اساسي	Considering doing this in the next month لدي توجه لعمل ذلك خلال الشهر القادم	Considering doing this in the next month لدي توجه لعمل ذلك خلال الشهر القادم	Considering doing this in the next month لدي توجه لعمل ذلك خلال الشهر القادم	Considering doing this in the next month لدي توجه لعمل ذلك خلال الشهر القادم	Considering doing this in the next month لدي توجه لعمل ذلك خلال الشهر القادم	probably ربما نعم	probably ربما نعم	probably ربما نعم	neutral محايد	probably ربما نعم	neutral محايد	neutral محايد	neutral محايد	probably ربما نعم	probably ربما نعم	neutral محايد	neutral محايد	neutral محايد
<30	1-5 years ( من 1الى 5 سنوات )	less than 10 patients (اقل من 10 مرضى)	15-20 minutes (من 15-20 دقيقة)	non-smoker لا، لم أدخن مطلقاً	Other, Specify... أخرى ، حددها:	<10( اقل من 10)		Yes نعم	extremely interested مهتم جداً	Yes نعم	Yes نعم	at intervals or when symptomatic بشكل دوري متزامن مع وجود اعراض مرضية لديهم	3 – 5 minutes من 3 الى 5 دقائق	6 – 10 minutes من 6 الى 10 دقائق	d. I made it a point to assist all of my patients who smoke اجعل الاقلاع عن التدخين محور اساسي لمساعدة المرضى المدخنين دائماً	d. I made it a point to arrange follow-up with all of my patient who smoke جعلت متابعة المرضى المدخنين محور اساسي	Considering doing this in the next 6 month لدي توجه لعمل ذلك خلال ال6 أشهر القادمة	Considering doing this in the next 6 month لدي توجه لعمل ذلك خلال ال6 أشهر القادمة	Considering doing this in the next 6 month لدي توجه لعمل ذلك خلال ال6 أشهر القادمة	Considering doing this in the next 6 month لدي توجه لعمل ذلك خلال ال6 أشهر القادمة	Considering doing this in the next 6 month لدي توجه لعمل ذلك خلال ال6 أشهر القادمة	certainly not لا، بالتأكيد	certainly not لا، بالتأكيد	certainly not لا، بالتأكيد	certainly not لا، بالتأكيد	certainly not لا، بالتأكيد	certainly not لا، بالتأكيد	certainly not لا، بالتأكيد	certainly not لا، بالتأكيد	certainly not لا، بالتأكيد	certainly not لا، بالتأكيد	certainly not لا، بالتأكيد	certainly not لا، بالتأكيد	certainly not لا، بالتأكيد
<30	less than one year (اقل من سنة)	less than 10 patients (اقل من 10 مرضى)	Less than 15 minutes ( أقل من 15 دقيقة)	current smoker نعم، مدخن حاليأ	Regular cigarette سيجارة عادية, E-cigarrete /vape سيجارة الكترونية, Hookah أرجيلة	<10( اقل من 10)	No لا	No لا	not interested لست مهتما ابدا	No لا	No لا	almost never اطلاقاً	none at all لم اتحدث مطلقا مع اي منهم	none at all لم اتحدث مطلقا مع اي منهم	a. I did not assist my patients who smoke لم اساعد مرضاي المدخنين	a. I did not arrange follow-up with my smoker’s patient’s لم انظم متابعة مع المدخنين	No intention to do this at all ليس لدي أي نية لعمل ذلك مطلقاً	No intention to do this at all ليس لدي أي نية لعمل ذلك مطلقاً	No intention to do this at all ليس لدي أي نية لعمل ذلك مطلقاً	No intention to do this at all ليس لدي أي نية لعمل ذلك مطلقاً	No intention to do this at all ليس لدي أي نية لعمل ذلك مطلقاً	probably not ربما لا	probably not ربما لا	probably not ربما لا	probably not ربما لا	probably not ربما لا	probably not ربما لا	probably not ربما لا	probably not ربما لا	probably not ربما لا	probably not ربما لا	probably not ربما لا	probably not ربما لا	probably not ربما لا
<30	1-5 years ( من 1الى 5 سنوات )	21-30 patients ( من 21 الى 30 مريض)	Less than 15 minutes ( أقل من 15 دقيقة)	non-smoker لا، لم أدخن مطلقاً				No لا	somewhat interested مهتم قليلاً	No لا	No لا	almost never اطلاقاً	1 – 2 minutes من دقيقة الى دقيقتين	1 – 2 minutes من دقيقة الى دقيقتين	a. I did not assist my patients who smoke لم اساعد مرضاي المدخنين	a. I did not arrange follow-up with my smoker’s patient’s لم انظم متابعة مع المدخنين	No intention to do this at all ليس لدي أي نية لعمل ذلك مطلقاً	Considering doing this in the next 6 month لدي توجه لعمل ذلك خلال ال6 أشهر القادمة	No intention to do this at all ليس لدي أي نية لعمل ذلك مطلقاً	Considering doing this in the next 6 month لدي توجه لعمل ذلك خلال ال6 أشهر القادمة	No intention to do this at all ليس لدي أي نية لعمل ذلك مطلقاً	certainly not لا، بالتأكيد	neutral محايد	neutral محايد	neutral محايد	neutral محايد	neutral محايد	neutral محايد	neutral محايد	neutral محايد	neutral محايد	neutral محايد	neutral محايد	neutral محايد
30-39	1-5 years ( من 1الى 5 سنوات )	less than 10 patients (اقل من 10 مرضى)	36-40 minutes (من 36-40 دقيقة)	non-smoker لا، لم أدخن مطلقاً				No لا	somewhat interested مهتم قليلاً	No لا	No لا	almost never اطلاقاً	none at all لم اتحدث مطلقا مع اي منهم	none at all لم اتحدث مطلقا مع اي منهم	a. I did not assist my patients who smoke لم اساعد مرضاي المدخنين	a. I did not arrange follow-up with my smoker’s patient’s لم انظم متابعة مع المدخنين	Considering doing this in the next 6 month لدي توجه لعمل ذلك خلال ال6 أشهر القادمة	Considering doing this in the next 6 month لدي توجه لعمل ذلك خلال ال6 أشهر القادمة	Considering doing this in the next 6 month لدي توجه لعمل ذلك خلال ال6 أشهر القادمة	Considering doing this in the next 6 month لدي توجه لعمل ذلك خلال ال6 أشهر القادمة	Considering doing this in the next 6 month لدي توجه لعمل ذلك خلال ال6 أشهر القادمة	probably not ربما لا	neutral محايد	probably not ربما لا	probably not ربما لا	certainly not لا، بالتأكيد	probably not ربما لا	probably not ربما لا	probably not ربما لا	certainly not لا، بالتأكيد	certainly not لا، بالتأكيد	certainly not لا، بالتأكيد	certainly not لا، بالتأكيد	certainly not لا، بالتأكيد
30-39	6-10 years (من 6 الى 10 سنوات)	more than 50 patients (أكثر من 50 مريض)	Less than 15 minutes ( أقل من 15 دقيقة)	current smoker نعم، مدخن حاليأ	Regular cigarette سيجارة عادية	21-40 (من 21الى 40)	Yes نعم	No لا	somewhat interested مهتم قليلاً	No لا	No لا	at intervals or when symptomatic بشكل دوري متزامن مع وجود اعراض مرضية لديهم	3 – 5 minutes من 3 الى 5 دقائق	1 – 2 minutes من دقيقة الى دقيقتين	a. I did not assist my patients who smoke لم اساعد مرضاي المدخنين	a. I did not arrange follow-up with my smoker’s patient’s لم انظم متابعة مع المدخنين	Considering doing this in the next 6 month لدي توجه لعمل ذلك خلال ال6 أشهر القادمة	No intention to do this at all ليس لدي أي نية لعمل ذلك مطلقاً	No intention to do this at all ليس لدي أي نية لعمل ذلك مطلقاً	No intention to do this at all ليس لدي أي نية لعمل ذلك مطلقاً	No intention to do this at all ليس لدي أي نية لعمل ذلك مطلقاً	probably not ربما لا	probably not ربما لا	probably not ربما لا	certainly not لا، بالتأكيد	certainly not لا، بالتأكيد	probably not ربما لا	probably not ربما لا	probably not ربما لا	probably not ربما لا	probably not ربما لا	certainly not لا، بالتأكيد	certainly not لا، بالتأكيد	certainly not لا، بالتأكيد
30-39	6-10 years (من 6 الى 10 سنوات)	less than 10 patients (اقل من 10 مرضى)	36-40 minutes (من 36-40 دقيقة)	non-smoker لا، لم أدخن مطلقاً				No لا	not interested لست مهتما ابدا	No لا	No لا	almost never اطلاقاً	none at all لم اتحدث مطلقا مع اي منهم	none at all لم اتحدث مطلقا مع اي منهم	a. I did not assist my patients who smoke لم اساعد مرضاي المدخنين	a. I did not arrange follow-up with my smoker’s patient’s لم انظم متابعة مع المدخنين	No intention to do this at all ليس لدي أي نية لعمل ذلك مطلقاً	Considering doing this in the next 6 month لدي توجه لعمل ذلك خلال ال6 أشهر القادمة	No intention to do this at all ليس لدي أي نية لعمل ذلك مطلقاً	No intention to do this at all ليس لدي أي نية لعمل ذلك مطلقاً	Considering doing this in the next 6 month لدي توجه لعمل ذلك خلال ال6 أشهر القادمة	probably not ربما لا	neutral محايد	probably not ربما لا	probably not ربما لا	probably not ربما لا	probably not ربما لا	neutral محايد	neutral محايد	probably not ربما لا	neutral محايد	probably not ربما لا	probably not ربما لا	probably not ربما لا
40-49	16_20 years (من 16 الى 20 سنة)	less than 10 patients (اقل من 10 مرضى)	More than 41 minutes (أكثر من 41 دقيقة)	current smoker نعم، مدخن حاليأ	Hookah أرجيلة		No لا	No لا	somewhat interested مهتم قليلاً	No لا	No لا	first visit only اول زيارة فقط	1 – 2 minutes من دقيقة الى دقيقتين	1 – 2 minutes من دقيقة الى دقيقتين	a. I did not assist my patients who smoke لم اساعد مرضاي المدخنين	a. I did not arrange follow-up with my smoker’s patient’s لم انظم متابعة مع المدخنين	Have been doing this for more than 6 month بدأت العمل بذلك منذ أكثر من 6أشهر	Have been doing this for more than 6 month بدأت العمل بذلك منذ أكثر من 6أشهر	No intention to do this at all ليس لدي أي نية لعمل ذلك مطلقاً	Considering doing this in the next 6 month لدي توجه لعمل ذلك خلال ال6 أشهر القادمة	No intention to do this at all ليس لدي أي نية لعمل ذلك مطلقاً	probably ربما نعم	neutral محايد	probably not ربما لا	probably not ربما لا	neutral محايد	probably ربما نعم	neutral محايد	neutral محايد	probably not ربما لا	probably not ربما لا	certainly not لا، بالتأكيد	certainly not لا، بالتأكيد	certainly not لا، بالتأكيد
30-39	6-10 years (من 6 الى 10 سنوات)	less than 10 patients (اقل من 10 مرضى)	36-40 minutes (من 36-40 دقيقة)	current smoker نعم، مدخن حاليأ	Regular cigarette سيجارة عادية	<10( اقل من 10)	Yes نعم	No لا	not interested لست مهتما ابدا	No لا	No لا	almost never اطلاقاً	none at all لم اتحدث مطلقا مع اي منهم	none at all لم اتحدث مطلقا مع اي منهم	a. I did not assist my patients who smoke لم اساعد مرضاي المدخنين	a. I did not arrange follow-up with my smoker’s patient’s لم انظم متابعة مع المدخنين	No intention to do this at all ليس لدي أي نية لعمل ذلك مطلقاً	No intention to do this at all ليس لدي أي نية لعمل ذلك مطلقاً	No intention to do this at all ليس لدي أي نية لعمل ذلك مطلقاً	No intention to do this at all ليس لدي أي نية لعمل ذلك مطلقاً	No intention to do this at all ليس لدي أي نية لعمل ذلك مطلقاً	probably not ربما لا	neutral محايد	probably not ربما لا	probably not ربما لا	probably ربما نعم	probably not ربما لا	probably ربما نعم	certainly not لا، بالتأكيد	certainly not لا، بالتأكيد	probably not ربما لا	certainly not لا، بالتأكيد	certainly not لا، بالتأكيد	probably not ربما لا
30-39	6-10 years (من 6 الى 10 سنوات)	21-30 patients ( من 21 الى 30 مريض)	15-20 minutes (من 15-20 دقيقة)	non-smoker لا، لم أدخن مطلقاً				Yes نعم	somewhat interested مهتم قليلاً	Yes نعم	No لا	first visit only اول زيارة فقط	3 – 5 minutes من 3 الى 5 دقائق	3 – 5 minutes من 3 الى 5 دقائق	b. I assisted smokers only if I they might be motivated to quit ساعدت المدخنين الذن لديهم حافز للاقلاع عن التدخين فقط	b. I arranged follow-up only if I thought the patient might be motivated to quit نظمت متابعة مع المدخنين فقط اذا ابدوا استعدادا للاقلاع	Considering doing this in the next month لدي توجه لعمل ذلك خلال الشهر القادم	Have been doing this for less than 6 month بدأت عمل ذلك منذ أقل من 6 أشهر	Have been doing this for more than 6 month بدأت العمل بذلك منذ أكثر من 6أشهر	Have been doing this for less than 6 month بدأت عمل ذلك منذ أقل من 6 أشهر	Have been doing this for more than 6 month بدأت العمل بذلك منذ أكثر من 6أشهر	probably ربما نعم	Certainly نعم، بالتأكيد	neutral محايد	probably ربما نعم	Certainly نعم، بالتأكيد	neutral محايد	neutral محايد	neutral محايد	neutral محايد	neutral محايد	probably ربما نعم	neutral محايد	neutral محايد
<30	1-5 years ( من 1الى 5 سنوات )	10-20 patients (من 10الى 20 مريض)	15-20 minutes (من 15-20 دقيقة)	non-smoker لا، لم أدخن مطلقاً				No لا	not interested لست مهتما ابدا	No لا	No لا	first visit only اول زيارة فقط	3 – 5 minutes من 3 الى 5 دقائق	3 – 5 minutes من 3 الى 5 دقائق	b. I assisted smokers only if I they might be motivated to quit ساعدت المدخنين الذن لديهم حافز للاقلاع عن التدخين فقط	b. I arranged follow-up only if I thought the patient might be motivated to quit نظمت متابعة مع المدخنين فقط اذا ابدوا استعدادا للاقلاع	Considering doing this in the next month لدي توجه لعمل ذلك خلال الشهر القادم	Have been doing this for less than 6 month بدأت عمل ذلك منذ أقل من 6 أشهر	Have been doing this for less than 6 month بدأت عمل ذلك منذ أقل من 6 أشهر	Considering doing this in the next month لدي توجه لعمل ذلك خلال الشهر القادم	Have been doing this for less than 6 month بدأت عمل ذلك منذ أقل من 6 أشهر	probably ربما نعم	Certainly نعم، بالتأكيد	probably ربما نعم	Certainly نعم، بالتأكيد	probably ربما نعم	Certainly نعم، بالتأكيد	Certainly نعم، بالتأكيد	probably ربما نعم	Certainly نعم، بالتأكيد	Certainly نعم، بالتأكيد	Certainly نعم، بالتأكيد	Certainly نعم، بالتأكيد	probably ربما نعم
<30	1-5 years ( من 1الى 5 سنوات )	31-40 patients (من 31 الى 40 مريض)	15-20 minutes (من 15-20 دقيقة)	non-smoker لا، لم أدخن مطلقاً				No لا	somewhat interested مهتم قليلاً	Yes نعم	No لا	at intervals or when symptomatic بشكل دوري متزامن مع وجود اعراض مرضية لديهم	3 – 5 minutes من 3 الى 5 دقائق	1 – 2 minutes من دقيقة الى دقيقتين	b. I assisted smokers only if I they might be motivated to quit ساعدت المدخنين الذن لديهم حافز للاقلاع عن التدخين فقط	d. I made it a point to arrange follow-up with all of my patient who smoke جعلت متابعة المرضى المدخنين محور اساسي	Considering doing this in the next 6 month لدي توجه لعمل ذلك خلال ال6 أشهر القادمة	Considering doing this in the next 6 month لدي توجه لعمل ذلك خلال ال6 أشهر القادمة	Considering doing this in the next 6 month لدي توجه لعمل ذلك خلال ال6 أشهر القادمة	Considering doing this in the next 6 month لدي توجه لعمل ذلك خلال ال6 أشهر القادمة	Considering doing this in the next 6 month لدي توجه لعمل ذلك خلال ال6 أشهر القادمة	probably not ربما لا	probably not ربما لا	probably not ربما لا	probably not ربما لا	probably not ربما لا	probably not ربما لا	probably not ربما لا	probably not ربما لا	probably not ربما لا	probably not ربما لا	probably not ربما لا	certainly not لا، بالتأكيد	neutral محايد
30-39	11-15 years (من 11الى 15 سنة)	more than 50 patients (أكثر من 50 مريض)	Less than 15 minutes ( أقل من 15 دقيقة)	current smoker نعم، مدخن حاليأ	Regular cigarette سيجارة عادية	<10( اقل من 10)	Yes نعم	Yes نعم	somewhat interested مهتم قليلاً	Yes نعم	Yes نعم	first visit only اول زيارة فقط	3 – 5 minutes من 3 الى 5 دقائق	3 – 5 minutes من 3 الى 5 دقائق	b. I assisted smokers only if I they might be motivated to quit ساعدت المدخنين الذن لديهم حافز للاقلاع عن التدخين فقط	b. I arranged follow-up only if I thought the patient might be motivated to quit نظمت متابعة مع المدخنين فقط اذا ابدوا استعدادا للاقلاع	Considering doing this in the next 6 month لدي توجه لعمل ذلك خلال ال6 أشهر القادمة	Considering doing this in the next month لدي توجه لعمل ذلك خلال الشهر القادم	Considering doing this in the next 6 month لدي توجه لعمل ذلك خلال ال6 أشهر القادمة	Considering doing this in the next 6 month لدي توجه لعمل ذلك خلال ال6 أشهر القادمة	Considering doing this in the next 6 month لدي توجه لعمل ذلك خلال ال6 أشهر القادمة	neutral محايد	probably not ربما لا	neutral محايد	neutral محايد	probably ربما نعم	neutral محايد	probably ربما نعم	neutral محايد	probably ربما نعم	neutral محايد	probably ربما نعم	probably ربما نعم	probably ربما نعم
30-39	6-10 years (من 6 الى 10 سنوات)	more than 50 patients (أكثر من 50 مريض)	15-20 minutes (من 15-20 دقيقة)	current smoker نعم، مدخن حاليأ	Regular cigarette سيجارة عادية	11-20 (من 11الى 20)	Yes نعم	No لا	extremely interested مهتم جداً	No لا	No لا	first visit only اول زيارة فقط	3 – 5 minutes من 3 الى 5 دقائق	1 – 2 minutes من دقيقة الى دقيقتين	b. I assisted smokers only if I they might be motivated to quit ساعدت المدخنين الذن لديهم حافز للاقلاع عن التدخين فقط	b. I arranged follow-up only if I thought the patient might be motivated to quit نظمت متابعة مع المدخنين فقط اذا ابدوا استعدادا للاقلاع	Considering doing this in the next 6 month لدي توجه لعمل ذلك خلال ال6 أشهر القادمة	Considering doing this in the next 6 month لدي توجه لعمل ذلك خلال ال6 أشهر القادمة	No intention to do this at all ليس لدي أي نية لعمل ذلك مطلقاً	No intention to do this at all ليس لدي أي نية لعمل ذلك مطلقاً	Considering doing this in the next 6 month لدي توجه لعمل ذلك خلال ال6 أشهر القادمة	probably not ربما لا	certainly not لا، بالتأكيد	certainly not لا، بالتأكيد	certainly not لا، بالتأكيد	probably not ربما لا	certainly not لا، بالتأكيد	certainly not لا، بالتأكيد	probably not ربما لا	certainly not لا، بالتأكيد	probably not ربما لا	certainly not لا، بالتأكيد	probably not ربما لا	certainly not لا، بالتأكيد
30-39	1-5 years ( من 1الى 5 سنوات )	21-30 patients ( من 21 الى 30 مريض)	15-20 minutes (من 15-20 دقيقة)	non-smoker لا، لم أدخن مطلقاً				No لا	not interested لست مهتما ابدا	No لا	No لا	first visit only اول زيارة فقط	3 – 5 minutes من 3 الى 5 دقائق	6 – 10 minutes من 6 الى 10 دقائق	c. I assisted only if they brought up the subject ساعدت المدخنين فقط اذا طرحوا موضوع الاقلاع	b. I arranged follow-up only if I thought the patient might be motivated to quit نظمت متابعة مع المدخنين فقط اذا ابدوا استعدادا للاقلاع	Have been doing this for less than 6 month بدأت عمل ذلك منذ أقل من 6 أشهر	Considering doing this in the next month لدي توجه لعمل ذلك خلال الشهر القادم	Have been doing this for more than 6 month بدأت العمل بذلك منذ أكثر من 6أشهر	Considering doing this in the next month لدي توجه لعمل ذلك خلال الشهر القادم	Have been doing this for less than 6 month بدأت عمل ذلك منذ أقل من 6 أشهر	probably ربما نعم	probably ربما نعم	neutral محايد	probably ربما نعم	probably ربما نعم	Certainly نعم، بالتأكيد	probably ربما نعم	probably ربما نعم	probably ربما نعم	neutral محايد	neutral محايد	neutral محايد	neutral محايد
>=50	11-15 years (من 11الى 15 سنة)	10-20 patients (من 10الى 20 مريض)	Less than 15 minutes ( أقل من 15 دقيقة)	non-smoker لا، لم أدخن مطلقاً				No لا	somewhat interested مهتم قليلاً	No لا	No لا	at intervals or when symptomatic بشكل دوري متزامن مع وجود اعراض مرضية لديهم	3 – 5 minutes من 3 الى 5 دقائق	3 – 5 minutes من 3 الى 5 دقائق	c. I assisted only if they brought up the subject ساعدت المدخنين فقط اذا طرحوا موضوع الاقلاع	c. I arranged follow-up only if the patient brought up the subject نظمت متابعة فقط مع المدخنين اذا طرحوا الموضوع	Have been doing this for more than 6 month بدأت العمل بذلك منذ أكثر من 6أشهر	Have been doing this for more than 6 month بدأت العمل بذلك منذ أكثر من 6أشهر	Have been doing this for more than 6 month بدأت العمل بذلك منذ أكثر من 6أشهر	Have been doing this for more than 6 month بدأت العمل بذلك منذ أكثر من 6أشهر	Have been doing this for more than 6 month بدأت العمل بذلك منذ أكثر من 6أشهر	probably ربما نعم	probably ربما نعم	probably ربما نعم	Certainly نعم، بالتأكيد	probably ربما نعم	neutral محايد	probably ربما نعم	neutral محايد	Certainly نعم، بالتأكيد	probably ربما نعم	probably ربما نعم	probably ربما نعم	probably ربما نعم
<30	1-5 years ( من 1الى 5 سنوات )	10-20 patients (من 10الى 20 مريض)	15-20 minutes (من 15-20 دقيقة)	non-smoker لا، لم أدخن مطلقاً				No لا	somewhat interested مهتم قليلاً	No لا	No لا	first visit only اول زيارة فقط	3 – 5 minutes من 3 الى 5 دقائق	3 – 5 minutes من 3 الى 5 دقائق	b. I assisted smokers only if I they might be motivated to quit ساعدت المدخنين الذن لديهم حافز للاقلاع عن التدخين فقط	b. I arranged follow-up only if I thought the patient might be motivated to quit نظمت متابعة مع المدخنين فقط اذا ابدوا استعدادا للاقلاع	Considering doing this in the next month لدي توجه لعمل ذلك خلال الشهر القادم	Have been doing this for less than 6 month بدأت عمل ذلك منذ أقل من 6 أشهر	Considering doing this in the next month لدي توجه لعمل ذلك خلال الشهر القادم	Considering doing this in the next month لدي توجه لعمل ذلك خلال الشهر القادم	Considering doing this in the next 6 month لدي توجه لعمل ذلك خلال ال6 أشهر القادمة	Certainly نعم، بالتأكيد	probably ربما نعم	neutral محايد	neutral محايد	neutral محايد	neutral محايد	probably ربما نعم	neutral محايد	neutral محايد	neutral محايد	neutral محايد	neutral محايد	neutral محايد
<30	1-5 years ( من 1الى 5 سنوات )	10-20 patients (من 10الى 20 مريض)	Less than 15 minutes ( أقل من 15 دقيقة)	non-smoker لا، لم أدخن مطلقاً				Yes نعم	somewhat interested مهتم قليلاً	No لا	No لا	first visit only اول زيارة فقط	3 – 5 minutes من 3 الى 5 دقائق	3 – 5 minutes من 3 الى 5 دقائق	b. I assisted smokers only if I they might be motivated to quit ساعدت المدخنين الذن لديهم حافز للاقلاع عن التدخين فقط	b. I arranged follow-up only if I thought the patient might be motivated to quit نظمت متابعة مع المدخنين فقط اذا ابدوا استعدادا للاقلاع	Considering doing this in the next month لدي توجه لعمل ذلك خلال الشهر القادم	Have been doing this for less than 6 month بدأت عمل ذلك منذ أقل من 6 أشهر	Have been doing this for less than 6 month بدأت عمل ذلك منذ أقل من 6 أشهر	Have been doing this for less than 6 month بدأت عمل ذلك منذ أقل من 6 أشهر	Have been doing this for less than 6 month بدأت عمل ذلك منذ أقل من 6 أشهر	probably ربما نعم	probably ربما نعم	probably ربما نعم	probably ربما نعم	probably ربما نعم	probably ربما نعم	probably ربما نعم	probably ربما نعم	probably ربما نعم	probably ربما نعم	probably ربما نعم	probably ربما نعم	probably ربما نعم
<30	1-5 years ( من 1الى 5 سنوات )	10-20 patients (من 10الى 20 مريض)	Less than 15 minutes ( أقل من 15 دقيقة)	current smoker نعم، مدخن حاليأ	Regular cigarette سيجارة عادية, E-cigarrete /vape سيجارة الكترونية, Hookah أرجيلة	11-20 (من 11الى 20)	Yes نعم	Yes نعم	extremely interested مهتم جداً	No لا	Yes نعم	almost every visit بكل زيارة	3 – 5 minutes من 3 الى 5 دقائق	11 minutes or more من 11 دقيقة فأكثر	c. I assisted only if they brought up the subject ساعدت المدخنين فقط اذا طرحوا موضوع الاقلاع	b. I arranged follow-up only if I thought the patient might be motivated to quit نظمت متابعة مع المدخنين فقط اذا ابدوا استعدادا للاقلاع	No intention to do this at all ليس لدي أي نية لعمل ذلك مطلقاً	Considering doing this in the next 6 month لدي توجه لعمل ذلك خلال ال6 أشهر القادمة	Considering doing this in the next 6 month لدي توجه لعمل ذلك خلال ال6 أشهر القادمة	No intention to do this at all ليس لدي أي نية لعمل ذلك مطلقاً	No intention to do this at all ليس لدي أي نية لعمل ذلك مطلقاً	certainly not لا، بالتأكيد	probably not ربما لا	certainly not لا، بالتأكيد	certainly not لا، بالتأكيد	certainly not لا، بالتأكيد	certainly not لا، بالتأكيد	certainly not لا، بالتأكيد	certainly not لا، بالتأكيد	certainly not لا، بالتأكيد	certainly not لا، بالتأكيد	certainly not لا، بالتأكيد	certainly not لا، بالتأكيد	certainly not لا، بالتأكيد
<30	less than one year (اقل من سنة)	10-20 patients (من 10الى 20 مريض)	More than 41 minutes (أكثر من 41 دقيقة)	current smoker نعم، مدخن حاليأ	Regular cigarette سيجارة عادية, E-cigarrete /vape سيجارة الكترونية, Hookah أرجيلة, Cigar سيجار	<10( اقل من 10)	No لا	Yes نعم	somewhat interested مهتم قليلاً	Yes نعم	No لا	first visit only اول زيارة فقط	3 – 5 minutes من 3 الى 5 دقائق	6 – 10 minutes من 6 الى 10 دقائق	b. I assisted smokers only if I they might be motivated to quit ساعدت المدخنين الذن لديهم حافز للاقلاع عن التدخين فقط	b. I arranged follow-up only if I thought the patient might be motivated to quit نظمت متابعة مع المدخنين فقط اذا ابدوا استعدادا للاقلاع	No intention to do this at all ليس لدي أي نية لعمل ذلك مطلقاً	Considering doing this in the next 6 month لدي توجه لعمل ذلك خلال ال6 أشهر القادمة	No intention to do this at all ليس لدي أي نية لعمل ذلك مطلقاً	Considering doing this in the next 6 month لدي توجه لعمل ذلك خلال ال6 أشهر القادمة	Considering doing this in the next 6 month لدي توجه لعمل ذلك خلال ال6 أشهر القادمة	probably ربما نعم	neutral محايد	probably ربما نعم	neutral محايد	certainly not لا، بالتأكيد	probably ربما نعم	probably ربما نعم	probably not ربما لا	probably not ربما لا	probably ربما نعم	Certainly نعم، بالتأكيد	probably not ربما لا	Certainly نعم، بالتأكيد
<30	6-10 years (من 6 الى 10 سنوات)	more than 50 patients (أكثر من 50 مريض)	Less than 15 minutes ( أقل من 15 دقيقة)	current smoker نعم، مدخن حاليأ	Hookah أرجيلة		Yes نعم	No لا	extremely interested مهتم جداً	No لا	No لا	first visit only اول زيارة فقط	1 – 2 minutes من دقيقة الى دقيقتين	1 – 2 minutes من دقيقة الى دقيقتين	c. I assisted only if they brought up the subject ساعدت المدخنين فقط اذا طرحوا موضوع الاقلاع	a. I did not arrange follow-up with my smoker’s patient’s لم انظم متابعة مع المدخنين	Have been doing this for more than 6 month بدأت العمل بذلك منذ أكثر من 6أشهر	Have been doing this for more than 6 month بدأت العمل بذلك منذ أكثر من 6أشهر	Have been doing this for more than 6 month بدأت العمل بذلك منذ أكثر من 6أشهر	Have been doing this for more than 6 month بدأت العمل بذلك منذ أكثر من 6أشهر	No intention to do this at all ليس لدي أي نية لعمل ذلك مطلقاً	neutral محايد	probably ربما نعم	neutral محايد	neutral محايد	neutral محايد	probably ربما نعم	probably ربما نعم	certainly not لا، بالتأكيد	certainly not لا، بالتأكيد	probably ربما نعم	certainly not لا، بالتأكيد	certainly not لا، بالتأكيد	neutral محايد
30-39	6-10 years (من 6 الى 10 سنوات)	more than 50 patients (أكثر من 50 مريض)	Less than 15 minutes ( أقل من 15 دقيقة)	non-smoker لا، لم أدخن مطلقاً				No لا	extremely interested مهتم جداً	No لا	No لا	at intervals or when symptomatic بشكل دوري متزامن مع وجود اعراض مرضية لديهم	1 – 2 minutes من دقيقة الى دقيقتين	none at all لم اتحدث مطلقا مع اي منهم	c. I assisted only if they brought up the subject ساعدت المدخنين فقط اذا طرحوا موضوع الاقلاع	c. I arranged follow-up only if the patient brought up the subject نظمت متابعة فقط مع المدخنين اذا طرحوا الموضوع	Have been doing this for more than 6 month بدأت العمل بذلك منذ أكثر من 6أشهر	Have been doing this for more than 6 month بدأت العمل بذلك منذ أكثر من 6أشهر	Have been doing this for more than 6 month بدأت العمل بذلك منذ أكثر من 6أشهر	Considering doing this in the next month لدي توجه لعمل ذلك خلال الشهر القادم	Considering doing this in the next month لدي توجه لعمل ذلك خلال الشهر القادم	probably ربما نعم	probably ربما نعم	probably ربما نعم	neutral محايد	neutral محايد	probably ربما نعم	probably ربما نعم	probably ربما نعم	probably ربما نعم	probably ربما نعم	certainly not لا، بالتأكيد	certainly not لا، بالتأكيد	neutral محايد
30-39	11-15 years (من 11الى 15 سنة)	less than 10 patients (اقل من 10 مرضى)	More than 41 minutes (أكثر من 41 دقيقة)	current smoker نعم، مدخن حاليأ	Regular cigarette سيجارة عادية, E-cigarrete /vape سيجارة الكترونية	<10( اقل من 10)	No لا	No لا	not interested لست مهتما ابدا	No لا	No لا	almost every visit بكل زيارة	none at all لم اتحدث مطلقا مع اي منهم	none at all لم اتحدث مطلقا مع اي منهم	a. I did not assist my patients who smoke لم اساعد مرضاي المدخنين	a. I did not arrange follow-up with my smoker’s patient’s لم انظم متابعة مع المدخنين	Considering doing this in the next 6 month لدي توجه لعمل ذلك خلال ال6 أشهر القادمة	Considering doing this in the next 6 month لدي توجه لعمل ذلك خلال ال6 أشهر القادمة	Considering doing this in the next 6 month لدي توجه لعمل ذلك خلال ال6 أشهر القادمة	Considering doing this in the next 6 month لدي توجه لعمل ذلك خلال ال6 أشهر القادمة	No intention to do this at all ليس لدي أي نية لعمل ذلك مطلقاً	Certainly نعم، بالتأكيد	Certainly نعم، بالتأكيد	probably ربما نعم	probably ربما نعم	neutral محايد	probably ربما نعم	neutral محايد	probably ربما نعم	probably ربما نعم	neutral محايد	neutral محايد	neutral محايد	neutral محايد
40-49	1-5 years ( من 1الى 5 سنوات )	more than 50 patients (أكثر من 50 مريض)	Less than 15 minutes ( أقل من 15 دقيقة)	non-smoker لا، لم أدخن مطلقاً				No لا	not interested لست مهتما ابدا	No لا	No لا	almost never اطلاقاً	none at all لم اتحدث مطلقا مع اي منهم	none at all لم اتحدث مطلقا مع اي منهم	a. I did not assist my patients who smoke لم اساعد مرضاي المدخنين	a. I did not arrange follow-up with my smoker’s patient’s لم انظم متابعة مع المدخنين	No intention to do this at all ليس لدي أي نية لعمل ذلك مطلقاً	No intention to do this at all ليس لدي أي نية لعمل ذلك مطلقاً	No intention to do this at all ليس لدي أي نية لعمل ذلك مطلقاً	No intention to do this at all ليس لدي أي نية لعمل ذلك مطلقاً	No intention to do this at all ليس لدي أي نية لعمل ذلك مطلقاً	Certainly نعم، بالتأكيد	Certainly نعم، بالتأكيد	Certainly نعم، بالتأكيد	Certainly نعم، بالتأكيد	Certainly نعم، بالتأكيد	Certainly نعم، بالتأكيد	Certainly نعم، بالتأكيد	Certainly نعم، بالتأكيد	Certainly نعم، بالتأكيد	Certainly نعم، بالتأكيد	Certainly نعم، بالتأكيد	Certainly نعم، بالتأكيد	Certainly نعم، بالتأكيد
40-49	16_20 years (من 16 الى 20 سنة)	10-20 patients (من 10الى 20 مريض)	15-20 minutes (من 15-20 دقيقة)	non-smoker لا، لم أدخن مطلقاً				No لا	somewhat interested مهتم قليلاً	No لا	No لا	almost every visit بكل زيارة	1 – 2 minutes من دقيقة الى دقيقتين	none at all لم اتحدث مطلقا مع اي منهم	c. I assisted only if they brought up the subject ساعدت المدخنين فقط اذا طرحوا موضوع الاقلاع	a. I did not arrange follow-up with my smoker’s patient’s لم انظم متابعة مع المدخنين	Have been doing this for more than 6 month بدأت العمل بذلك منذ أكثر من 6أشهر	Considering doing this in the next month لدي توجه لعمل ذلك خلال الشهر القادم	Considering doing this in the next month لدي توجه لعمل ذلك خلال الشهر القادم	Considering doing this in the next month لدي توجه لعمل ذلك خلال الشهر القادم	Considering doing this in the next month لدي توجه لعمل ذلك خلال الشهر القادم	Certainly نعم، بالتأكيد	Certainly نعم، بالتأكيد	probably ربما نعم	probably ربما نعم	probably ربما نعم	probably ربما نعم	probably ربما نعم	probably ربما نعم	probably ربما نعم	probably ربما نعم	probably ربما نعم	probably ربما نعم	probably ربما نعم
30-39	16_20 years (من 16 الى 20 سنة)	less than 10 patients (اقل من 10 مرضى)	More than 41 minutes (أكثر من 41 دقيقة)	non-smoker لا، لم أدخن مطلقاً				Yes نعم	somewhat interested مهتم قليلاً	No لا	No لا	almost every visit بكل زيارة	1 – 2 minutes من دقيقة الى دقيقتين	1 – 2 minutes من دقيقة الى دقيقتين	d. I made it a point to assist all of my patients who smoke اجعل الاقلاع عن التدخين محور اساسي لمساعدة المرضى المدخنين دائماً	a. I did not arrange follow-up with my smoker’s patient’s لم انظم متابعة مع المدخنين	Have been doing this for more than 6 month بدأت العمل بذلك منذ أكثر من 6أشهر	Have been doing this for more than 6 month بدأت العمل بذلك منذ أكثر من 6أشهر	No intention to do this at all ليس لدي أي نية لعمل ذلك مطلقاً	Have been doing this for more than 6 month بدأت العمل بذلك منذ أكثر من 6أشهر	No intention to do this at all ليس لدي أي نية لعمل ذلك مطلقاً	probably ربما نعم	probably ربما نعم	probably ربما نعم	neutral محايد	neutral محايد	neutral محايد	neutral محايد	neutral محايد	certainly not لا، بالتأكيد	certainly not لا، بالتأكيد	certainly not لا، بالتأكيد	certainly not لا، بالتأكيد	certainly not لا، بالتأكيد
<30	1-5 years ( من 1الى 5 سنوات )	21-30 patients ( من 21 الى 30 مريض)	36-40 minutes (من 36-40 دقيقة)	non-smoker لا، لم أدخن مطلقاً				No لا	extremely interested مهتم جداً	No لا	No لا	first visit only اول زيارة فقط	6 – 10 minutes من 6 -10 دقائق	1 – 2 minutes من دقيقة الى دقيقتين	d. I made it a point to assist all of my patients who smoke اجعل الاقلاع عن التدخين محور اساسي لمساعدة المرضى المدخنين دائماً	a. I did not arrange follow-up with my smoker’s patient’s لم انظم متابعة مع المدخنين	Have been doing this for more than 6 month بدأت العمل بذلك منذ أكثر من 6أشهر	Have been doing this for more than 6 month بدأت العمل بذلك منذ أكثر من 6أشهر	Have been doing this for more than 6 month بدأت العمل بذلك منذ أكثر من 6أشهر	Have been doing this for more than 6 month بدأت العمل بذلك منذ أكثر من 6أشهر	Considering doing this in the next month لدي توجه لعمل ذلك خلال الشهر القادم	probably not ربما لا	neutral محايد	neutral محايد	probably not ربما لا	probably not ربما لا	probably not ربما لا	neutral محايد	neutral محايد	neutral محايد	neutral محايد	neutral محايد	probably not ربما لا	probably not ربما لا
30-39	11-15 years (من 11الى 15 سنة)	21-30 patients ( من 21 الى 30 مريض)	15-20 minutes (من 15-20 دقيقة)	non-smoker لا، لم أدخن مطلقاً				No لا	somewhat interested مهتم قليلاً	No لا	No لا	first visit only اول زيارة فقط	none at all لم اتحدث مطلقا مع اي منهم	none at all لم اتحدث مطلقا مع اي منهم	b. I assisted smokers only if I they might be motivated to quit ساعدت المدخنين الذن لديهم حافز للاقلاع عن التدخين فقط	b. I arranged follow-up only if I thought the patient might be motivated to quit نظمت متابعة مع المدخنين فقط اذا ابدوا استعدادا للاقلاع	No intention to do this at all ليس لدي أي نية لعمل ذلك مطلقاً	No intention to do this at all ليس لدي أي نية لعمل ذلك مطلقاً	No intention to do this at all ليس لدي أي نية لعمل ذلك مطلقاً	No intention to do this at all ليس لدي أي نية لعمل ذلك مطلقاً	No intention to do this at all ليس لدي أي نية لعمل ذلك مطلقاً	probably not ربما لا	probably not ربما لا	probably not ربما لا	probably not ربما لا	probably not ربما لا	probably not ربما لا	probably not ربما لا	certainly not لا، بالتأكيد	certainly not لا، بالتأكيد	certainly not لا، بالتأكيد	certainly not لا، بالتأكيد	certainly not لا، بالتأكيد	certainly not لا، بالتأكيد
30-39	1-5 years ( من 1الى 5 سنوات )	21-30 patients ( من 21 الى 30 مريض)	Less than 15 minutes ( أقل من 15 دقيقة)	Ex-smoker نعم، مدخن سابقاً				No لا	not interested لست مهتما ابدا	No لا	No لا	almost never اطلاقاً	none at all لم اتحدث مطلقا مع اي منهم	none at all لم اتحدث مطلقا مع اي منهم	a. I did not assist my patients who smoke لم اساعد مرضاي المدخنين	a. I did not arrange follow-up with my smoker’s patient’s لم انظم متابعة مع المدخنين	No intention to do this at all ليس لدي أي نية لعمل ذلك مطلقاً	No intention to do this at all ليس لدي أي نية لعمل ذلك مطلقاً	No intention to do this at all ليس لدي أي نية لعمل ذلك مطلقاً	No intention to do this at all ليس لدي أي نية لعمل ذلك مطلقاً	No intention to do this at all ليس لدي أي نية لعمل ذلك مطلقاً	certainly not لا، بالتأكيد	neutral محايد	neutral محايد	probably not ربما لا	neutral محايد	probably ربما نعم	neutral محايد	probably not ربما لا	certainly not لا، بالتأكيد	certainly not لا، بالتأكيد	certainly not لا، بالتأكيد	probably not ربما لا	probably ربما نعم
30-39	11-15 years (من 11الى 15 سنة)	21-30 patients ( من 21 الى 30 مريض)	Less than 15 minutes ( أقل من 15 دقيقة)	Ex-smoker نعم، مدخن سابقاً				Yes نعم	somewhat interested مهتم قليلاً	No لا	No لا	first visit only اول زيارة فقط	1 – 2 minutes من دقيقة الى دقيقتين	3 – 5 minutes من 3 الى 5 دقائق	b. I assisted smokers only if I they might be motivated to quit ساعدت المدخنين الذن لديهم حافز للاقلاع عن التدخين فقط	c. I arranged follow-up only if the patient brought up the subject نظمت متابعة فقط مع المدخنين اذا طرحوا الموضوع	Have been doing this for less than 6 month بدأت عمل ذلك منذ أقل من 6 أشهر	Have been doing this for less than 6 month بدأت عمل ذلك منذ أقل من 6 أشهر	Have been doing this for less than 6 month بدأت عمل ذلك منذ أقل من 6 أشهر	Have been doing this for more than 6 month بدأت العمل بذلك منذ أكثر من 6أشهر	Have been doing this for less than 6 month بدأت عمل ذلك منذ أقل من 6 أشهر	probably not ربما لا	probably ربما نعم	probably ربما نعم	probably ربما نعم	probably ربما نعم	probably ربما نعم	Certainly نعم، بالتأكيد	Certainly نعم، بالتأكيد	Certainly نعم، بالتأكيد	Certainly نعم، بالتأكيد	certainly not لا، بالتأكيد	certainly not لا، بالتأكيد	probably ربما نعم
40-49	16_20 years (من 16 الى 20 سنة)	10-20 patients (من 10الى 20 مريض)	15-20 minutes (من 15-20 دقيقة)	non-smoker لا، لم أدخن مطلقاً				No لا	extremely interested مهتم جداً	No لا	No لا	almost every visit بكل زيارة	1 – 2 minutes من دقيقة الى دقيقتين	none at all لم اتحدث مطلقا مع اي منهم	a. I did not assist my patients who smoke لم اساعد مرضاي المدخنين	a. I did not arrange follow-up with my smoker’s patient’s لم انظم متابعة مع المدخنين	Have been doing this for more than 6 month بدأت العمل بذلك منذ أكثر من 6أشهر	Considering doing this in the next month لدي توجه لعمل ذلك خلال الشهر القادم	Considering doing this in the next month لدي توجه لعمل ذلك خلال الشهر القادم	Considering doing this in the next 6 month لدي توجه لعمل ذلك خلال ال6 أشهر القادمة	No intention to do this at all ليس لدي أي نية لعمل ذلك مطلقاً	neutral محايد	probably ربما نعم	probably ربما نعم	neutral محايد	neutral محايد	probably ربما نعم	probably ربما نعم	probably ربما نعم	neutral محايد	neutral محايد	certainly not لا، بالتأكيد	certainly not لا، بالتأكيد	certainly not لا، بالتأكيد
<30	1-5 years ( من 1الى 5 سنوات )	10-20 patients (من 10الى 20 مريض)	21-35 minutes (من 21-35 دقيقة)	non-smoker لا، لم أدخن مطلقاً				No لا	somewhat interested مهتم قليلاً	No لا	No لا	at intervals or when symptomatic بشكل دوري متزامن مع وجود اعراض مرضية لديهم	3 – 5 minutes من 3 الى 5 دقائق	1 – 2 minutes من دقيقة الى دقيقتين	b. I assisted smokers only if I they might be motivated to quit ساعدت المدخنين الذن لديهم حافز للاقلاع عن التدخين فقط	a. I did not arrange follow-up with my smoker’s patient’s لم انظم متابعة مع المدخنين	Have been doing this for less than 6 month بدأت عمل ذلك منذ أقل من 6 أشهر	Have been doing this for less than 6 month بدأت عمل ذلك منذ أقل من 6 أشهر	Have been doing this for less than 6 month بدأت عمل ذلك منذ أقل من 6 أشهر	Have been doing this for less than 6 month بدأت عمل ذلك منذ أقل من 6 أشهر	Have been doing this for less than 6 month بدأت عمل ذلك منذ أقل من 6 أشهر	probably ربما نعم	probably ربما نعم	probably ربما نعم	probably ربما نعم	probably ربما نعم	probably ربما نعم	probably ربما نعم	probably ربما نعم	probably ربما نعم	probably ربما نعم	probably ربما نعم	probably ربما نعم	probably ربما نعم
30-39	1-5 years ( من 1الى 5 سنوات )	more than 50 patients (أكثر من 50 مريض)	15-20 minutes (من 15-20 دقيقة)	current smoker نعم، مدخن حاليأ	Hookah أرجيلة		Yes نعم	Yes نعم	extremely interested مهتم جداً	No لا	No لا	first visit only اول زيارة فقط	3 – 5 minutes من 3 الى 5 دقائق	3 – 5 minutes من 3 الى 5 دقائق	b. I assisted smokers only if I they might be motivated to quit ساعدت المدخنين الذن لديهم حافز للاقلاع عن التدخين فقط	c. I arranged follow-up only if the patient brought up the subject نظمت متابعة فقط مع المدخنين اذا طرحوا الموضوع	Considering doing this in the next month لدي توجه لعمل ذلك خلال الشهر القادم	Have been doing this for less than 6 month بدأت عمل ذلك منذ أقل من 6 أشهر	Have been doing this for less than 6 month بدأت عمل ذلك منذ أقل من 6 أشهر	Considering doing this in the next month لدي توجه لعمل ذلك خلال الشهر القادم	Considering doing this in the next month لدي توجه لعمل ذلك خلال الشهر القادم	probably ربما نعم	probably ربما نعم	probably ربما نعم	probably ربما نعم	probably ربما نعم	probably ربما نعم	probably ربما نعم	probably ربما نعم	probably ربما نعم	probably ربما نعم	probably ربما نعم	probably ربما نعم	probably ربما نعم
30-39	6-10 years (من 6 الى 10 سنوات)	10-20 patients (من 10الى 20 مريض)	Less than 15 minutes ( أقل من 15 دقيقة)	non-smoker لا، لم أدخن مطلقاً				No لا	not interested لست مهتما ابدا	Yes نعم	Yes نعم	at intervals or when symptomatic بشكل دوري متزامن مع وجود اعراض مرضية لديهم	1 – 2 minutes من دقيقة الى دقيقتين	1 – 2 minutes من دقيقة الى دقيقتين	a. I did not assist my patients who smoke لم اساعد مرضاي المدخنين	a. I did not arrange follow-up with my smoker’s patient’s لم انظم متابعة مع المدخنين	Considering doing this in the next month لدي توجه لعمل ذلك خلال الشهر القادم	Considering doing this in the next month لدي توجه لعمل ذلك خلال الشهر القادم	Considering doing this in the next month لدي توجه لعمل ذلك خلال الشهر القادم	Considering doing this in the next month لدي توجه لعمل ذلك خلال الشهر القادم	Considering doing this in the next month لدي توجه لعمل ذلك خلال الشهر القادم	neutral محايد	neutral محايد	neutral محايد	neutral محايد	neutral محايد	neutral محايد	neutral محايد	neutral محايد	neutral محايد	neutral محايد	neutral محايد	neutral محايد	neutral محايد
>=50	11-15 years (من 11الى 15 سنة)	10-20 patients (من 10الى 20 مريض)	36-40 minutes (من 36-40 دقيقة)	non-smoker لا، لم أدخن مطلقاً				No لا	not interested لست مهتما ابدا	No لا	No لا	at intervals or when symptomatic بشكل دوري متزامن مع وجود اعراض مرضية لديهم	3 – 5 minutes من 3 الى 5 دقائق	3 – 5 minutes من 3 الى 5 دقائق	c. I assisted only if they brought up the subject ساعدت المدخنين فقط اذا طرحوا موضوع الاقلاع	b. I arranged follow-up only if I thought the patient might be motivated to quit نظمت متابعة مع المدخنين فقط اذا ابدوا استعدادا للاقلاع	Have been doing this for less than 6 month بدأت عمل ذلك منذ أقل من 6 أشهر	Have been doing this for less than 6 month بدأت عمل ذلك منذ أقل من 6 أشهر	Have been doing this for less than 6 month بدأت عمل ذلك منذ أقل من 6 أشهر	Have been doing this for less than 6 month بدأت عمل ذلك منذ أقل من 6 أشهر	Have been doing this for less than 6 month بدأت عمل ذلك منذ أقل من 6 أشهر	probably ربما نعم	probably ربما نعم	probably ربما نعم	probably ربما نعم	probably ربما نعم	probably ربما نعم	probably ربما نعم	probably ربما نعم	probably ربما نعم	probably ربما نعم	probably ربما نعم	probably ربما نعم	probably ربما نعم
<30	1-5 years ( من 1الى 5 سنوات )	21-30 patients ( من 21 الى 30 مريض)	15-20 minutes (من 15-20 دقيقة)	non-smoker لا، لم أدخن مطلقاً				No لا	extremely interested مهتم جداً	No لا	No لا	at intervals or when symptomatic بشكل دوري متزامن مع وجود اعراض مرضية لديهم	3 – 5 minutes من 3 الى 5 دقائق	3 – 5 minutes من 3 الى 5 دقائق	b. I assisted smokers only if I they might be motivated to quit ساعدت المدخنين الذن لديهم حافز للاقلاع عن التدخين فقط	b. I arranged follow-up only if I thought the patient might be motivated to quit نظمت متابعة مع المدخنين فقط اذا ابدوا استعدادا للاقلاع	Have been doing this for more than 6 month بدأت العمل بذلك منذ أكثر من 6أشهر	Have been doing this for more than 6 month بدأت العمل بذلك منذ أكثر من 6أشهر	Have been doing this for more than 6 month بدأت العمل بذلك منذ أكثر من 6أشهر	Have been doing this for more than 6 month بدأت العمل بذلك منذ أكثر من 6أشهر	Have been doing this for more than 6 month بدأت العمل بذلك منذ أكثر من 6أشهر	Certainly نعم، بالتأكيد	Certainly نعم، بالتأكيد	Certainly نعم، بالتأكيد	Certainly نعم، بالتأكيد	Certainly نعم، بالتأكيد	Certainly نعم، بالتأكيد	Certainly نعم، بالتأكيد	Certainly نعم، بالتأكيد	Certainly نعم، بالتأكيد	Certainly نعم، بالتأكيد	Certainly نعم، بالتأكيد	Certainly نعم، بالتأكيد	Certainly نعم، بالتأكيد
30-39	11-15 years (من 11الى 15 سنة)	10-20 patients (من 10الى 20 مريض)	More than 41 minutes (أكثر من 41 دقيقة)	current smoker نعم، مدخن حاليأ	Regular cigarette سيجارة عادية	21-40 (من 21الى 40)	No لا	No لا	extremely interested مهتم جداً	Yes نعم	No لا	first visit only اول زيارة فقط	3 – 5 minutes من 3 الى 5 دقائق	3 – 5 minutes من 3 الى 5 دقائق	b. I assisted smokers only if I they might be motivated to quit ساعدت المدخنين الذن لديهم حافز للاقلاع عن التدخين فقط	b. I arranged follow-up only if I thought the patient might be motivated to quit نظمت متابعة مع المدخنين فقط اذا ابدوا استعدادا للاقلاع	Considering doing this in the next month لدي توجه لعمل ذلك خلال الشهر القادم	Considering doing this in the next month لدي توجه لعمل ذلك خلال الشهر القادم	Considering doing this in the next month لدي توجه لعمل ذلك خلال الشهر القادم	Considering doing this in the next month لدي توجه لعمل ذلك خلال الشهر القادم	Considering doing this in the next month لدي توجه لعمل ذلك خلال الشهر القادم	probably ربما نعم	probably ربما نعم	probably ربما نعم	probably ربما نعم	probably ربما نعم	probably ربما نعم	probably ربما نعم	probably ربما نعم	probably ربما نعم	probably ربما نعم	probably ربما نعم	probably ربما نعم	probably ربما نعم
<30	1-5 years ( من 1الى 5 سنوات )	21-30 patients ( من 21 الى 30 مريض)	Less than 15 minutes ( أقل من 15 دقيقة)	non-smoker لا، لم أدخن مطلقاً				No لا	extremely interested مهتم جداً	No لا	No لا	first visit only اول زيارة فقط	none at all لم اتحدث مطلقا مع اي منهم	none at all لم اتحدث مطلقا مع اي منهم	b. I assisted smokers only if I they might be motivated to quit ساعدت المدخنين الذن لديهم حافز للاقلاع عن التدخين فقط	a. I did not arrange follow-up with my smoker’s patient’s لم انظم متابعة مع المدخنين	No intention to do this at all ليس لدي أي نية لعمل ذلك مطلقاً	Considering doing this in the next 6 month لدي توجه لعمل ذلك خلال ال6 أشهر القادمة	Considering doing this in the next 6 month لدي توجه لعمل ذلك خلال ال6 أشهر القادمة	Considering doing this in the next 6 month لدي توجه لعمل ذلك خلال ال6 أشهر القادمة	Considering doing this in the next 6 month لدي توجه لعمل ذلك خلال ال6 أشهر القادمة	neutral محايد	probably ربما نعم	neutral محايد	neutral محايد	neutral محايد	neutral محايد	neutral محايد	neutral محايد	neutral محايد	neutral محايد	neutral محايد	neutral محايد	neutral محايد
30-39	11-15 years (من 11الى 15 سنة)	more than 50 patients (أكثر من 50 مريض)	Less than 15 minutes ( أقل من 15 دقيقة)	non-smoker لا، لم أدخن مطلقاً				Yes نعم	somewhat interested مهتم قليلاً	No لا	No لا	first visit only اول زيارة فقط	1 – 2 minutes من دقيقة الى دقيقتين	1 – 2 minutes من دقيقة الى دقيقتين	b. I assisted smokers only if I they might be motivated to quit ساعدت المدخنين الذن لديهم حافز للاقلاع عن التدخين فقط	a. I did not arrange follow-up with my smoker’s patient’s لم انظم متابعة مع المدخنين	Considering doing this in the next 6 month لدي توجه لعمل ذلك خلال ال6 أشهر القادمة	No intention to do this at all ليس لدي أي نية لعمل ذلك مطلقاً	No intention to do this at all ليس لدي أي نية لعمل ذلك مطلقاً	No intention to do this at all ليس لدي أي نية لعمل ذلك مطلقاً	No intention to do this at all ليس لدي أي نية لعمل ذلك مطلقاً	probably ربما نعم	probably ربما نعم	neutral محايد	probably ربما نعم	neutral محايد	neutral محايد	neutral محايد	neutral محايد	neutral محايد	neutral محايد	neutral محايد	neutral محايد	neutral محايد
<30	1-5 years ( من 1الى 5 سنوات )	10-20 patients (من 10الى 20 مريض)	Less than 15 minutes ( أقل من 15 دقيقة)	non-smoker لا، لم أدخن مطلقاً				No لا	somewhat interested مهتم قليلاً	No لا	No لا	first visit only اول زيارة فقط	none at all لم اتحدث مطلقا مع اي منهم	none at all لم اتحدث مطلقا مع اي منهم	a. I did not assist my patients who smoke لم اساعد مرضاي المدخنين	a. I did not arrange follow-up with my smoker’s patient’s لم انظم متابعة مع المدخنين	Have been doing this for more than 6 month بدأت العمل بذلك منذ أكثر من 6أشهر	Have been doing this for more than 6 month بدأت العمل بذلك منذ أكثر من 6أشهر	No intention to do this at all ليس لدي أي نية لعمل ذلك مطلقاً	Have been doing this for more than 6 month بدأت العمل بذلك منذ أكثر من 6أشهر	No intention to do this at all ليس لدي أي نية لعمل ذلك مطلقاً	neutral محايد	probably ربما نعم	probably ربما نعم	neutral محايد	probably ربما نعم	probably ربما نعم	neutral محايد	probably ربما نعم	neutral محايد	neutral محايد	neutral محايد	neutral محايد	neutral محايد
>=50	more than 20 years ( اكثر من 20 سنة)	10-20 patients (من 10الى 20 مريض)	21-35 minutes (من 21-35 دقيقة)	current smoker نعم، مدخن حاليأ	Regular cigarette سيجارة عادية, E-cigarrete /vape سيجارة الكترونية	11-20 (من 11الى 20)	Yes نعم	No لا	somewhat interested مهتم قليلاً	No لا	No لا	at intervals or when symptomatic بشكل دوري متزامن مع وجود اعراض مرضية لديهم	3 – 5 minutes من 3 الى 5 دقائق	3 – 5 minutes من 3 الى 5 دقائق	b. I assisted smokers only if I they might be motivated to quit ساعدت المدخنين الذن لديهم حافز للاقلاع عن التدخين فقط	b. I arranged follow-up only if I thought the patient might be motivated to quit نظمت متابعة مع المدخنين فقط اذا ابدوا استعدادا للاقلاع	No intention to do this at all ليس لدي أي نية لعمل ذلك مطلقاً	No intention to do this at all ليس لدي أي نية لعمل ذلك مطلقاً	Considering doing this in the next 6 month لدي توجه لعمل ذلك خلال ال6 أشهر القادمة	Considering doing this in the next 6 month لدي توجه لعمل ذلك خلال ال6 أشهر القادمة	No intention to do this at all ليس لدي أي نية لعمل ذلك مطلقاً	Certainly نعم، بالتأكيد	probably ربما نعم	Certainly نعم، بالتأكيد	probably ربما نعم	Certainly نعم، بالتأكيد	probably ربما نعم	Certainly نعم، بالتأكيد	probably ربما نعم	probably ربما نعم	probably ربما نعم	probably not ربما لا	probably not ربما لا	neutral محايد
<30	6-10 years (من 6 الى 10 سنوات)	10-20 patients (من 10الى 20 مريض)	More than 41 minutes (أكثر من 41 دقيقة)	non-smoker لا، لم أدخن مطلقاً				Yes نعم	somewhat interested مهتم قليلاً	No لا	No لا	first visit only اول زيارة فقط	none at all لم اتحدث مطلقا مع اي منهم	none at all لم اتحدث مطلقا مع اي منهم	c. I assisted only if they brought up the subject ساعدت المدخنين فقط اذا طرحوا موضوع الاقلاع	b. I arranged follow-up only if I thought the patient might be motivated to quit نظمت متابعة مع المدخنين فقط اذا ابدوا استعدادا للاقلاع	Considering doing this in the next month لدي توجه لعمل ذلك خلال الشهر القادم	No intention to do this at all ليس لدي أي نية لعمل ذلك مطلقاً	No intention to do this at all ليس لدي أي نية لعمل ذلك مطلقاً	Considering doing this in the next 6 month لدي توجه لعمل ذلك خلال ال6 أشهر القادمة	Considering doing this in the next 6 month لدي توجه لعمل ذلك خلال ال6 أشهر القادمة	neutral محايد	neutral محايد	probably not ربما لا	probably not ربما لا	neutral محايد	neutral محايد	probably not ربما لا	neutral محايد	neutral محايد	neutral محايد	neutral محايد	probably not ربما لا	neutral محايد
<30	1-5 years ( من 1الى 5 سنوات )	more than 50 patients (أكثر من 50 مريض)	Less than 15 minutes ( أقل من 15 دقيقة)	non-smoker لا، لم أدخن مطلقاً				No لا	extremely interested مهتم جداً	No لا	No لا	at intervals or when symptomatic بشكل دوري متزامن مع وجود اعراض مرضية لديهم	1 – 2 minutes من دقيقة الى دقيقتين	none at all لم اتحدث مطلقا مع اي منهم	b. I assisted smokers only if I they might be motivated to quit ساعدت المدخنين الذن لديهم حافز للاقلاع عن التدخين فقط	c. I arranged follow-up only if the patient brought up the subject نظمت متابعة فقط مع المدخنين اذا طرحوا الموضوع	Have been doing this for more than 6 month بدأت العمل بذلك منذ أكثر من 6أشهر	Considering doing this in the next month لدي توجه لعمل ذلك خلال الشهر القادم	Have been doing this for less than 6 month بدأت عمل ذلك منذ أقل من 6 أشهر	Have been doing this for more than 6 month بدأت العمل بذلك منذ أكثر من 6أشهر	Have been doing this for more than 6 month بدأت العمل بذلك منذ أكثر من 6أشهر	Certainly نعم، بالتأكيد	Certainly نعم، بالتأكيد	Certainly نعم، بالتأكيد	Certainly نعم، بالتأكيد	probably ربما نعم	Certainly نعم، بالتأكيد	probably ربما نعم	probably ربما نعم	probably ربما نعم	Certainly نعم، بالتأكيد	probably ربما نعم	neutral محايد	Certainly نعم، بالتأكيد
30-39	16_20 years (من 16 الى 20 سنة)	21-30 patients ( من 21 الى 30 مريض)	15-20 minutes (من 15-20 دقيقة)	non-smoker لا، لم أدخن مطلقاً				Yes نعم	extremely interested مهتم جداً	Yes نعم	Yes نعم	almost every visit بكل زيارة	3 – 5 minutes من 3 الى 5 دقائق	3 – 5 minutes من 3 الى 5 دقائق	c. I assisted only if they brought up the subject ساعدت المدخنين فقط اذا طرحوا موضوع الاقلاع	c. I arranged follow-up only if the patient brought up the subject نظمت متابعة فقط مع المدخنين اذا طرحوا الموضوع	Have been doing this for more than 6 month بدأت العمل بذلك منذ أكثر من 6أشهر	Have been doing this for more than 6 month بدأت العمل بذلك منذ أكثر من 6أشهر	Have been doing this for more than 6 month بدأت العمل بذلك منذ أكثر من 6أشهر	Have been doing this for more than 6 month بدأت العمل بذلك منذ أكثر من 6أشهر	Have been doing this for more than 6 month بدأت العمل بذلك منذ أكثر من 6أشهر	Certainly نعم، بالتأكيد	Certainly نعم، بالتأكيد	Certainly نعم، بالتأكيد	Certainly نعم، بالتأكيد	Certainly نعم، بالتأكيد	Certainly نعم، بالتأكيد	Certainly نعم، بالتأكيد	Certainly نعم، بالتأكيد	Certainly نعم، بالتأكيد	Certainly نعم، بالتأكيد	probably not ربما لا	probably not ربما لا	neutral محايد
30-39	16_20 years (من 16 الى 20 سنة)	10-20 patients (من 10الى 20 مريض)	15-20 minutes (من 15-20 دقيقة)	current smoker نعم، مدخن حاليأ	Hookah أرجيلة		Yes نعم	No لا	not interested لست مهتما ابدا	No لا	No لا	almost never اطلاقاً	none at all لم اتحدث مطلقا مع اي منهم	none at all لم اتحدث مطلقا مع اي منهم	c. I assisted only if they brought up the subject ساعدت المدخنين فقط اذا طرحوا موضوع الاقلاع	a. I did not arrange follow-up with my smoker’s patient’s لم انظم متابعة مع المدخنين	No intention to do this at all ليس لدي أي نية لعمل ذلك مطلقاً	No intention to do this at all ليس لدي أي نية لعمل ذلك مطلقاً	No intention to do this at all ليس لدي أي نية لعمل ذلك مطلقاً	No intention to do this at all ليس لدي أي نية لعمل ذلك مطلقاً	No intention to do this at all ليس لدي أي نية لعمل ذلك مطلقاً	neutral محايد	probably ربما نعم	neutral محايد	probably ربما نعم	probably ربما نعم	probably ربما نعم	probably ربما نعم	probably ربما نعم	certainly not لا، بالتأكيد	certainly not لا، بالتأكيد	certainly not لا، بالتأكيد	certainly not لا، بالتأكيد	certainly not لا، بالتأكيد
40-49	16_20 years (من 16 الى 20 سنة)	10-20 patients (من 10الى 20 مريض)	Less than 15 minutes ( أقل من 15 دقيقة)	non-smoker لا، لم أدخن مطلقاً				No لا	extremely interested مهتم جداً	No لا	No لا	at intervals or when symptomatic بشكل دوري متزامن مع وجود اعراض مرضية لديهم	6 – 10 minutes من 6 -10 دقائق	none at all لم اتحدث مطلقا مع اي منهم	c. I assisted only if they brought up the subject ساعدت المدخنين فقط اذا طرحوا موضوع الاقلاع	c. I arranged follow-up only if the patient brought up the subject نظمت متابعة فقط مع المدخنين اذا طرحوا الموضوع	No intention to do this at all ليس لدي أي نية لعمل ذلك مطلقاً	No intention to do this at all ليس لدي أي نية لعمل ذلك مطلقاً	No intention to do this at all ليس لدي أي نية لعمل ذلك مطلقاً	No intention to do this at all ليس لدي أي نية لعمل ذلك مطلقاً	No intention to do this at all ليس لدي أي نية لعمل ذلك مطلقاً	probably not ربما لا	Certainly نعم، بالتأكيد	Certainly نعم، بالتأكيد	Certainly نعم، بالتأكيد	Certainly نعم، بالتأكيد	Certainly نعم، بالتأكيد	Certainly نعم، بالتأكيد	probably not ربما لا	Certainly نعم، بالتأكيد	probably not ربما لا	probably not ربما لا	probably not ربما لا	probably not ربما لا
<30	less than one year (اقل من سنة)	10-20 patients (من 10الى 20 مريض)	15-20 minutes (من 15-20 دقيقة)	current smoker نعم، مدخن حاليأ	E-cigarrete /vape سيجارة الكترونية	<10( اقل من 10)	Yes نعم	No لا	somewhat interested مهتم قليلاً	No لا	No لا	first visit only اول زيارة فقط	3 – 5 minutes من 3 الى 5 دقائق	3 – 5 minutes من 3 الى 5 دقائق	b. I assisted smokers only if I they might be motivated to quit ساعدت المدخنين الذن لديهم حافز للاقلاع عن التدخين فقط	a. I did not arrange follow-up with my smoker’s patient’s لم انظم متابعة مع المدخنين	Considering doing this in the next 6 month لدي توجه لعمل ذلك خلال ال6 أشهر القادمة	Considering doing this in the next 6 month لدي توجه لعمل ذلك خلال ال6 أشهر القادمة	Considering doing this in the next 6 month لدي توجه لعمل ذلك خلال ال6 أشهر القادمة	Considering doing this in the next 6 month لدي توجه لعمل ذلك خلال ال6 أشهر القادمة	Considering doing this in the next 6 month لدي توجه لعمل ذلك خلال ال6 أشهر القادمة	probably ربما نعم	probably ربما نعم	probably ربما نعم	probably not ربما لا	probably not ربما لا	probably ربما نعم	probably ربما نعم	probably ربما نعم	probably ربما نعم	probably ربما نعم	probably ربما نعم	probably not ربما لا	probably ربما نعم
>=50	16_20 years (من 16 الى 20 سنة)	more than 50 patients (أكثر من 50 مريض)	15-20 minutes (من 15-20 دقيقة)	non-smoker لا، لم أدخن مطلقاً	Other, Specify... أخرى ، حددها:	<10( اقل من 10)	No لا	No لا	extremely interested مهتم جداً	No لا	No لا	at intervals or when symptomatic بشكل دوري متزامن مع وجود اعراض مرضية لديهم	none at all لم اتحدث مطلقا مع اي منهم	none at all لم اتحدث مطلقا مع اي منهم	c. I assisted only if they brought up the subject ساعدت المدخنين فقط اذا طرحوا موضوع الاقلاع	d. I made it a point to arrange follow-up with all of my patient who smoke جعلت متابعة المرضى المدخنين محور اساسي	Considering doing this in the next 6 month لدي توجه لعمل ذلك خلال ال6 أشهر القادمة	Considering doing this in the next 6 month لدي توجه لعمل ذلك خلال ال6 أشهر القادمة	Considering doing this in the next 6 month لدي توجه لعمل ذلك خلال ال6 أشهر القادمة	Considering doing this in the next 6 month لدي توجه لعمل ذلك خلال ال6 أشهر القادمة	Considering doing this in the next 6 month لدي توجه لعمل ذلك خلال ال6 أشهر القادمة	certainly not لا، بالتأكيد	certainly not لا، بالتأكيد	certainly not لا، بالتأكيد	certainly not لا، بالتأكيد	certainly not لا، بالتأكيد	certainly not لا، بالتأكيد	certainly not لا، بالتأكيد	certainly not لا، بالتأكيد	certainly not لا، بالتأكيد	certainly not لا، بالتأكيد	certainly not لا، بالتأكيد	certainly not لا، بالتأكيد	certainly not لا، بالتأكيد
30-39	11-15 years (من 11الى 15 سنة)	less than 10 patients (اقل من 10 مرضى)	15-20 minutes (من 15-20 دقيقة)	non-smoker لا، لم أدخن مطلقاً				No لا	extremely interested مهتم جداً	No لا	No لا	first visit only اول زيارة فقط	3 – 5 minutes من 3 الى 5 دقائق	3 – 5 minutes من 3 الى 5 دقائق	d. I made it a point to assist all of my patients who smoke اجعل الاقلاع عن التدخين محور اساسي لمساعدة المرضى المدخنين دائماً	a. I did not arrange follow-up with my smoker’s patient’s لم انظم متابعة مع المدخنين	Have been doing this for more than 6 month بدأت العمل بذلك منذ أكثر من 6أشهر	Have been doing this for more than 6 month بدأت العمل بذلك منذ أكثر من 6أشهر	Have been doing this for more than 6 month بدأت العمل بذلك منذ أكثر من 6أشهر	Have been doing this for more than 6 month بدأت العمل بذلك منذ أكثر من 6أشهر	Considering doing this in the next 6 month لدي توجه لعمل ذلك خلال ال6 أشهر القادمة	Certainly نعم، بالتأكيد	Certainly نعم، بالتأكيد	probably ربما نعم	probably ربما نعم	probably ربما نعم	probably ربما نعم	probably not ربما لا	probably not ربما لا	Certainly نعم، بالتأكيد	Certainly نعم، بالتأكيد	probably not ربما لا	probably not ربما لا	probably not ربما لا
<30	1-5 years ( من 1الى 5 سنوات )	21-30 patients ( من 21 الى 30 مريض)	Less than 15 minutes ( أقل من 15 دقيقة)	non-smoker لا، لم أدخن مطلقاً				No لا	somewhat interested مهتم قليلاً	No لا	No لا	first visit only اول زيارة فقط	11 minutes or more من 11 دقيقة فأكثر	none at all لم اتحدث مطلقا مع اي منهم	a. I did not assist my patients who smoke لم اساعد مرضاي المدخنين	a. I did not arrange follow-up with my smoker’s patient’s لم انظم متابعة مع المدخنين	Have been doing this for more than 6 month بدأت العمل بذلك منذ أكثر من 6أشهر	Considering doing this in the next 6 month لدي توجه لعمل ذلك خلال ال6 أشهر القادمة	Considering doing this in the next 6 month لدي توجه لعمل ذلك خلال ال6 أشهر القادمة	Considering doing this in the next 6 month لدي توجه لعمل ذلك خلال ال6 أشهر القادمة	Considering doing this in the next 6 month لدي توجه لعمل ذلك خلال ال6 أشهر القادمة	certainly not لا، بالتأكيد	certainly not لا، بالتأكيد	certainly not لا، بالتأكيد	certainly not لا، بالتأكيد	certainly not لا، بالتأكيد	probably not ربما لا	certainly not لا، بالتأكيد	certainly not لا، بالتأكيد	certainly not لا، بالتأكيد	certainly not لا، بالتأكيد	certainly not لا، بالتأكيد	certainly not لا، بالتأكيد	certainly not لا، بالتأكيد
40-49	16_20 years (من 16 الى 20 سنة)	less than 10 patients (اقل من 10 مرضى)	36-40 minutes (من 36-40 دقيقة)	non-smoker لا، لم أدخن مطلقاً				No لا	somewhat interested مهتم قليلاً	No لا	No لا	at intervals or when symptomatic بشكل دوري متزامن مع وجود اعراض مرضية لديهم	6 – 10 minutes من 6 -10 دقائق	6 – 10 minutes من 6 الى 10 دقائق	d. I made it a point to assist all of my patients who smoke اجعل الاقلاع عن التدخين محور اساسي لمساعدة المرضى المدخنين دائماً	d. I made it a point to arrange follow-up with all of my patient who smoke جعلت متابعة المرضى المدخنين محور اساسي	Have been doing this for more than 6 month بدأت العمل بذلك منذ أكثر من 6أشهر	Have been doing this for more than 6 month بدأت العمل بذلك منذ أكثر من 6أشهر	Have been doing this for more than 6 month بدأت العمل بذلك منذ أكثر من 6أشهر	Have been doing this for more than 6 month بدأت العمل بذلك منذ أكثر من 6أشهر	Have been doing this for more than 6 month بدأت العمل بذلك منذ أكثر من 6أشهر	probably ربما نعم	probably ربما نعم	probably ربما نعم	probably ربما نعم	probably ربما نعم	probably ربما نعم	probably ربما نعم	probably ربما نعم	probably ربما نعم	probably ربما نعم	probably ربما نعم	probably ربما نعم	probably ربما نعم
30-39	11-15 years (من 11الى 15 سنة)	less than 10 patients (اقل من 10 مرضى)	36-40 minutes (من 36-40 دقيقة)	non-smoker لا، لم أدخن مطلقاً				No لا	somewhat interested مهتم قليلاً	No لا	No لا	first visit only اول زيارة فقط	none at all لم اتحدث مطلقا مع اي منهم	none at all لم اتحدث مطلقا مع اي منهم	c. I assisted only if they brought up the subject ساعدت المدخنين فقط اذا طرحوا موضوع الاقلاع	a. I did not arrange follow-up with my smoker’s patient’s لم انظم متابعة مع المدخنين	Have been doing this for more than 6 month بدأت العمل بذلك منذ أكثر من 6أشهر	Have been doing this for more than 6 month بدأت العمل بذلك منذ أكثر من 6أشهر	Considering doing this in the next month لدي توجه لعمل ذلك خلال الشهر القادم	Considering doing this in the next month لدي توجه لعمل ذلك خلال الشهر القادم	Considering doing this in the next month لدي توجه لعمل ذلك خلال الشهر القادم	certainly not لا، بالتأكيد	neutral محايد	neutral محايد	neutral محايد	neutral محايد	neutral محايد	neutral محايد	neutral محايد	neutral محايد	neutral محايد	neutral محايد	neutral محايد	neutral محايد
30-39	1-5 years ( من 1الى 5 سنوات )	21-30 patients ( من 21 الى 30 مريض)	Less than 15 minutes ( أقل من 15 دقيقة)	non-smoker لا، لم أدخن مطلقاً				No لا	somewhat interested مهتم قليلاً	No لا	No لا	almost every visit بكل زيارة	1 – 2 minutes من دقيقة الى دقيقتين	1 – 2 minutes من دقيقة الى دقيقتين	c. I assisted only if they brought up the subject ساعدت المدخنين فقط اذا طرحوا موضوع الاقلاع	a. I did not arrange follow-up with my smoker’s patient’s لم انظم متابعة مع المدخنين	Have been doing this for more than 6 month بدأت العمل بذلك منذ أكثر من 6أشهر	Have been doing this for more than 6 month بدأت العمل بذلك منذ أكثر من 6أشهر	Have been doing this for more than 6 month بدأت العمل بذلك منذ أكثر من 6أشهر	Have been doing this for more than 6 month بدأت العمل بذلك منذ أكثر من 6أشهر	No intention to do this at all ليس لدي أي نية لعمل ذلك مطلقاً	probably ربما نعم	probably ربما نعم	probably ربما نعم	probably ربما نعم	probably ربما نعم	probably ربما نعم	probably ربما نعم	neutral محايد	certainly not لا، بالتأكيد	certainly not لا، بالتأكيد	certainly not لا، بالتأكيد	certainly not لا، بالتأكيد	neutral محايد
40-49	more than 20 years ( اكثر من 20 سنة)	41-50 patients (من 41 الى 50 مريض)	15-20 minutes (من 15-20 دقيقة)	non-smoker لا، لم أدخن مطلقاً				Yes نعم	extremely interested مهتم جداً	No لا	No لا	first visit only اول زيارة فقط	11 minutes or more من 11 دقيقة فأكثر	6 – 10 minutes من 6 الى 10 دقائق	c. I assisted only if they brought up the subject ساعدت المدخنين فقط اذا طرحوا موضوع الاقلاع	a. I did not arrange follow-up with my smoker’s patient’s لم انظم متابعة مع المدخنين	Have been doing this for less than 6 month بدأت عمل ذلك منذ أقل من 6 أشهر	Have been doing this for more than 6 month بدأت العمل بذلك منذ أكثر من 6أشهر	Have been doing this for less than 6 month بدأت عمل ذلك منذ أقل من 6 أشهر	Have been doing this for more than 6 month بدأت العمل بذلك منذ أكثر من 6أشهر	Considering doing this in the next 6 month لدي توجه لعمل ذلك خلال ال6 أشهر القادمة	probably ربما نعم	Certainly نعم، بالتأكيد	probably ربما نعم	Certainly نعم، بالتأكيد	probably ربما نعم	Certainly نعم، بالتأكيد	Certainly نعم، بالتأكيد	neutral محايد	probably ربما نعم	Certainly نعم، بالتأكيد	certainly not لا، بالتأكيد	probably not ربما لا	probably not ربما لا
30-39	11-15 years (من 11الى 15 سنة)	31-40 patients (من 31 الى 40 مريض)	Less than 15 minutes ( أقل من 15 دقيقة)	non-smoker لا، لم أدخن مطلقاً				No لا	extremely interested مهتم جداً	No لا	No لا	at intervals or when symptomatic بشكل دوري متزامن مع وجود اعراض مرضية لديهم	3 – 5 minutes من 3 الى 5 دقائق	3 – 5 minutes من 3 الى 5 دقائق	b. I assisted smokers only if I they might be motivated to quit ساعدت المدخنين الذن لديهم حافز للاقلاع عن التدخين فقط	b. I arranged follow-up only if I thought the patient might be motivated to quit نظمت متابعة مع المدخنين فقط اذا ابدوا استعدادا للاقلاع	Have been doing this for more than 6 month بدأت العمل بذلك منذ أكثر من 6أشهر	Have been doing this for more than 6 month بدأت العمل بذلك منذ أكثر من 6أشهر	Have been doing this for more than 6 month بدأت العمل بذلك منذ أكثر من 6أشهر	Have been doing this for more than 6 month بدأت العمل بذلك منذ أكثر من 6أشهر	Have been doing this for more than 6 month بدأت العمل بذلك منذ أكثر من 6أشهر	Certainly نعم، بالتأكيد	Certainly نعم، بالتأكيد	probably ربما نعم	probably not ربما لا	neutral محايد	certainly not لا، بالتأكيد	probably not ربما لا	neutral محايد	certainly not لا، بالتأكيد	probably not ربما لا	certainly not لا، بالتأكيد	certainly not لا، بالتأكيد	certainly not لا، بالتأكيد
30-39	6-10 years (من 6 الى 10 سنوات)	41-50 patients (من 41 الى 50 مريض)	Less than 15 minutes ( أقل من 15 دقيقة)	current smoker نعم، مدخن حاليأ	Regular cigarette سيجارة عادية	11-20 (من 11الى 20)	Yes نعم	No لا	somewhat interested مهتم قليلاً	No لا	No لا	at intervals or when symptomatic بشكل دوري متزامن مع وجود اعراض مرضية لديهم	3 – 5 minutes من 3 الى 5 دقائق	3 – 5 minutes من 3 الى 5 دقائق	d. I made it a point to assist all of my patients who smoke اجعل الاقلاع عن التدخين محور اساسي لمساعدة المرضى المدخنين دائماً	b. I arranged follow-up only if I thought the patient might be motivated to quit نظمت متابعة مع المدخنين فقط اذا ابدوا استعدادا للاقلاع	No intention to do this at all ليس لدي أي نية لعمل ذلك مطلقاً	Have been doing this for more than 6 month بدأت العمل بذلك منذ أكثر من 6أشهر	No intention to do this at all ليس لدي أي نية لعمل ذلك مطلقاً	Have been doing this for more than 6 month بدأت العمل بذلك منذ أكثر من 6أشهر	Have been doing this for more than 6 month بدأت العمل بذلك منذ أكثر من 6أشهر	probably ربما نعم	probably ربما نعم	neutral محايد	probably ربما نعم	probably ربما نعم	probably ربما نعم	probably ربما نعم	probably ربما نعم	probably ربما نعم	probably ربما نعم	probably ربما نعم	neutral محايد	probably ربما نعم
>=50	16_20 years (من 16 الى 20 سنة)	21-30 patients ( من 21 الى 30 مريض)	Less than 15 minutes ( أقل من 15 دقيقة)	current smoker نعم، مدخن حاليأ	Regular cigarette سيجارة عادية	11-20 (من 11الى 20)	Yes نعم	No لا	somewhat interested مهتم قليلاً	No لا	No لا	at intervals or when symptomatic بشكل دوري متزامن مع وجود اعراض مرضية لديهم	3 – 5 minutes من 3 الى 5 دقائق	none at all لم اتحدث مطلقا مع اي منهم	c. I assisted only if they brought up the subject ساعدت المدخنين فقط اذا طرحوا موضوع الاقلاع	a. I did not arrange follow-up with my smoker’s patient’s لم انظم متابعة مع المدخنين	Considering doing this in the next 6 month لدي توجه لعمل ذلك خلال ال6 أشهر القادمة	Considering doing this in the next 6 month لدي توجه لعمل ذلك خلال ال6 أشهر القادمة	No intention to do this at all ليس لدي أي نية لعمل ذلك مطلقاً	Considering doing this in the next 6 month لدي توجه لعمل ذلك خلال ال6 أشهر القادمة	Considering doing this in the next 6 month لدي توجه لعمل ذلك خلال ال6 أشهر القادمة	neutral محايد	probably not ربما لا	probably not ربما لا	probably not ربما لا	probably not ربما لا	probably not ربما لا	probably not ربما لا	probably not ربما لا	probably ربما نعم	neutral محايد	certainly not لا، بالتأكيد	certainly not لا، بالتأكيد	probably not ربما لا
<30	1-5 years ( من 1الى 5 سنوات )	31-40 patients (من 31 الى 40 مريض)	15-20 minutes (من 15-20 دقيقة)	non-smoker لا، لم أدخن مطلقاً				No لا	somewhat interested مهتم قليلاً	No لا	No لا	almost never اطلاقاً	none at all لم اتحدث مطلقا مع اي منهم	none at all لم اتحدث مطلقا مع اي منهم	a. I did not assist my patients who smoke لم اساعد مرضاي المدخنين	a. I did not arrange follow-up with my smoker’s patient’s لم انظم متابعة مع المدخنين	No intention to do this at all ليس لدي أي نية لعمل ذلك مطلقاً	No intention to do this at all ليس لدي أي نية لعمل ذلك مطلقاً	No intention to do this at all ليس لدي أي نية لعمل ذلك مطلقاً	No intention to do this at all ليس لدي أي نية لعمل ذلك مطلقاً	No intention to do this at all ليس لدي أي نية لعمل ذلك مطلقاً	certainly not لا، بالتأكيد	certainly not لا، بالتأكيد	certainly not لا، بالتأكيد	certainly not لا، بالتأكيد	certainly not لا، بالتأكيد	certainly not لا، بالتأكيد	certainly not لا، بالتأكيد	certainly not لا، بالتأكيد	certainly not لا، بالتأكيد	certainly not لا، بالتأكيد	certainly not لا، بالتأكيد	certainly not لا، بالتأكيد	certainly not لا، بالتأكيد
<30	6-10 years (من 6 الى 10 سنوات)	more than 50 patients (أكثر من 50 مريض)	15-20 minutes (من 15-20 دقيقة)	non-smoker لا، لم أدخن مطلقاً	Other, Specify... أخرى ، حددها:	<10( اقل من 10)	No لا	Yes نعم	extremely interested مهتم جداً	No لا	No لا	at intervals or when symptomatic بشكل دوري متزامن مع وجود اعراض مرضية لديهم	3 – 5 minutes من 3 الى 5 دقائق	3 – 5 minutes من 3 الى 5 دقائق	c. I assisted only if they brought up the subject ساعدت المدخنين فقط اذا طرحوا موضوع الاقلاع	d. I made it a point to arrange follow-up with all of my patient who smoke جعلت متابعة المرضى المدخنين محور اساسي	Considering doing this in the next 6 month لدي توجه لعمل ذلك خلال ال6 أشهر القادمة	Considering doing this in the next 6 month لدي توجه لعمل ذلك خلال ال6 أشهر القادمة	No intention to do this at all ليس لدي أي نية لعمل ذلك مطلقاً	Considering doing this in the next 6 month لدي توجه لعمل ذلك خلال ال6 أشهر القادمة	Considering doing this in the next 6 month لدي توجه لعمل ذلك خلال ال6 أشهر القادمة	probably ربما نعم	probably ربما نعم	probably ربما نعم	probably ربما نعم	Certainly نعم، بالتأكيد	Certainly نعم، بالتأكيد	probably ربما نعم	probably ربما نعم	Certainly نعم، بالتأكيد	probably ربما نعم	Certainly نعم، بالتأكيد	probably ربما نعم	Certainly نعم، بالتأكيد
>=50	more than 20 years ( اكثر من 20 سنة)	31-40 patients (من 31 الى 40 مريض)	Less than 15 minutes ( أقل من 15 دقيقة)	non-smoker لا، لم أدخن مطلقاً				No لا	extremely interested مهتم جداً	No لا	No لا	at intervals or when symptomatic بشكل دوري متزامن مع وجود اعراض مرضية لديهم	11 minutes or more من 11 دقيقة فأكثر	11 minutes or more من 11 دقيقة فأكثر	d. I made it a point to assist all of my patients who smoke اجعل الاقلاع عن التدخين محور اساسي لمساعدة المرضى المدخنين دائماً	b. I arranged follow-up only if I thought the patient might be motivated to quit نظمت متابعة مع المدخنين فقط اذا ابدوا استعدادا للاقلاع	Have been doing this for more than 6 month بدأت العمل بذلك منذ أكثر من 6أشهر	Have been doing this for more than 6 month بدأت العمل بذلك منذ أكثر من 6أشهر	Have been doing this for more than 6 month بدأت العمل بذلك منذ أكثر من 6أشهر	Have been doing this for more than 6 month بدأت العمل بذلك منذ أكثر من 6أشهر	No intention to do this at all ليس لدي أي نية لعمل ذلك مطلقاً	Certainly نعم، بالتأكيد	Certainly نعم، بالتأكيد	Certainly نعم، بالتأكيد	Certainly نعم، بالتأكيد	Certainly نعم، بالتأكيد	Certainly نعم، بالتأكيد	Certainly نعم، بالتأكيد	Certainly نعم، بالتأكيد	Certainly نعم، بالتأكيد	Certainly نعم، بالتأكيد	probably not ربما لا	probably not ربما لا	neutral محايد
<30	less than one year (اقل من سنة)	10-20 patients (من 10الى 20 مريض)	Less than 15 minutes ( أقل من 15 دقيقة)	current smoker نعم، مدخن حاليأ	Regular cigarette سيجارة عادية, Hookah أرجيلة	11-20 (من 11الى 20)	No لا	No لا	extremely interested مهتم جداً	No لا	No لا	at intervals or when symptomatic بشكل دوري متزامن مع وجود اعراض مرضية لديهم	1 – 2 minutes من دقيقة الى دقيقتين	none at all لم اتحدث مطلقا مع اي منهم	c. I assisted only if they brought up the subject ساعدت المدخنين فقط اذا طرحوا موضوع الاقلاع	b. I arranged follow-up only if I thought the patient might be motivated to quit نظمت متابعة مع المدخنين فقط اذا ابدوا استعدادا للاقلاع	Have been doing this for less than 6 month بدأت عمل ذلك منذ أقل من 6 أشهر	Considering doing this in the next 6 month لدي توجه لعمل ذلك خلال ال6 أشهر القادمة	Considering doing this in the next month لدي توجه لعمل ذلك خلال الشهر القادم	Considering doing this in the next 6 month لدي توجه لعمل ذلك خلال ال6 أشهر القادمة	Considering doing this in the next 6 month لدي توجه لعمل ذلك خلال ال6 أشهر القادمة	neutral محايد	probably not ربما لا	probably not ربما لا	certainly not لا، بالتأكيد	probably not ربما لا	neutral محايد	neutral محايد	probably not ربما لا	probably not ربما لا	certainly not لا، بالتأكيد	certainly not لا، بالتأكيد	certainly not لا، بالتأكيد	neutral محايد
>=50	more than 20 years ( اكثر من 20 سنة)	less than 10 patients (اقل من 10 مرضى)	21-35 minutes (من 21-35 دقيقة)	current smoker نعم، مدخن حاليأ	Regular cigarette سيجارة عادية, IQOs التبغ المسخن	>41 ( اكثر من 41)	Yes نعم	No لا	not interested لست مهتما ابدا	No لا	No لا	at intervals or when symptomatic بشكل دوري متزامن مع وجود اعراض مرضية لديهم	none at all لم اتحدث مطلقا مع اي منهم	none at all لم اتحدث مطلقا مع اي منهم	c. I assisted only if they brought up the subject ساعدت المدخنين فقط اذا طرحوا موضوع الاقلاع	a. I did not arrange follow-up with my smoker’s patient’s لم انظم متابعة مع المدخنين	No intention to do this at all ليس لدي أي نية لعمل ذلك مطلقاً	No intention to do this at all ليس لدي أي نية لعمل ذلك مطلقاً	No intention to do this at all ليس لدي أي نية لعمل ذلك مطلقاً	No intention to do this at all ليس لدي أي نية لعمل ذلك مطلقاً	No intention to do this at all ليس لدي أي نية لعمل ذلك مطلقاً	Certainly نعم، بالتأكيد	Certainly نعم، بالتأكيد	probably not ربما لا	Certainly نعم، بالتأكيد	Certainly نعم، بالتأكيد	Certainly نعم، بالتأكيد	Certainly نعم، بالتأكيد	probably not ربما لا	Certainly نعم، بالتأكيد	probably not ربما لا	probably not ربما لا	probably not ربما لا	Certainly نعم، بالتأكيد
40-49	11-15 years (من 11الى 15 سنة)	more than 50 patients (أكثر من 50 مريض)	15-20 minutes (من 15-20 دقيقة)	current smoker نعم، مدخن حاليأ	Regular cigarette سيجارة عادية, E-cigarrete /vape سيجارة الكترونية, Cigar سيجار, IQOs التبغ المسخن	11-20 (من 11الى 20)	Yes نعم	No لا	not interested لست مهتما ابدا	No لا	No لا	at intervals or when symptomatic بشكل دوري متزامن مع وجود اعراض مرضية لديهم	3 – 5 minutes من 3 الى 5 دقائق	none at all لم اتحدث مطلقا مع اي منهم	a. I did not assist my patients who smoke لم اساعد مرضاي المدخنين	a. I did not arrange follow-up with my smoker’s patient’s لم انظم متابعة مع المدخنين	Have been doing this for more than 6 month بدأت العمل بذلك منذ أكثر من 6أشهر	No intention to do this at all ليس لدي أي نية لعمل ذلك مطلقاً	No intention to do this at all ليس لدي أي نية لعمل ذلك مطلقاً	No intention to do this at all ليس لدي أي نية لعمل ذلك مطلقاً	No intention to do this at all ليس لدي أي نية لعمل ذلك مطلقاً	Certainly نعم، بالتأكيد	Certainly نعم، بالتأكيد	Certainly نعم، بالتأكيد	Certainly نعم، بالتأكيد	Certainly نعم، بالتأكيد	Certainly نعم، بالتأكيد	Certainly نعم، بالتأكيد	Certainly نعم، بالتأكيد	probably not ربما لا	neutral محايد	certainly not لا، بالتأكيد	Certainly نعم، بالتأكيد	Certainly نعم، بالتأكيد
40-49	more than 20 years ( اكثر من 20 سنة)	10-20 patients (من 10الى 20 مريض)	Less than 15 minutes ( أقل من 15 دقيقة)	non-smoker لا، لم أدخن مطلقاً				Yes نعم	extremely interested مهتم جداً	No لا	No لا	at intervals or when symptomatic بشكل دوري متزامن مع وجود اعراض مرضية لديهم	11 minutes or more من 11 دقيقة فأكثر	11 minutes or more من 11 دقيقة فأكثر	b. I assisted smokers only if I they might be motivated to quit ساعدت المدخنين الذن لديهم حافز للاقلاع عن التدخين فقط	b. I arranged follow-up only if I thought the patient might be motivated to quit نظمت متابعة مع المدخنين فقط اذا ابدوا استعدادا للاقلاع	Have been doing this for more than 6 month بدأت العمل بذلك منذ أكثر من 6أشهر	Have been doing this for more than 6 month بدأت العمل بذلك منذ أكثر من 6أشهر	Have been doing this for more than 6 month بدأت العمل بذلك منذ أكثر من 6أشهر	Have been doing this for more than 6 month بدأت العمل بذلك منذ أكثر من 6أشهر	Have been doing this for more than 6 month بدأت العمل بذلك منذ أكثر من 6أشهر	Certainly نعم، بالتأكيد	Certainly نعم، بالتأكيد	Certainly نعم، بالتأكيد	Certainly نعم، بالتأكيد	Certainly نعم، بالتأكيد	Certainly نعم، بالتأكيد	Certainly نعم، بالتأكيد	probably not ربما لا	Certainly نعم، بالتأكيد	Certainly نعم، بالتأكيد	neutral محايد	certainly not لا، بالتأكيد	Certainly نعم، بالتأكيد
40-49	11-15 years (من 11الى 15 سنة)	more than 50 patients (أكثر من 50 مريض)	Less than 15 minutes ( أقل من 15 دقيقة)	Ex-smoker نعم، مدخن سابقاً				Yes نعم	somewhat interested مهتم قليلاً	Yes نعم	No لا	at intervals or when symptomatic بشكل دوري متزامن مع وجود اعراض مرضية لديهم	3 – 5 minutes من 3 الى 5 دقائق	3 – 5 minutes من 3 الى 5 دقائق	d. I made it a point to assist all of my patients who smoke اجعل الاقلاع عن التدخين محور اساسي لمساعدة المرضى المدخنين دائماً	d. I made it a point to arrange follow-up with all of my patient who smoke جعلت متابعة المرضى المدخنين محور اساسي	Have been doing this for less than 6 month بدأت عمل ذلك منذ أقل من 6 أشهر	Have been doing this for less than 6 month بدأت عمل ذلك منذ أقل من 6 أشهر	Have been doing this for less than 6 month بدأت عمل ذلك منذ أقل من 6 أشهر	Have been doing this for less than 6 month بدأت عمل ذلك منذ أقل من 6 أشهر	Have been doing this for less than 6 month بدأت عمل ذلك منذ أقل من 6 أشهر	probably not ربما لا	probably not ربما لا	probably not ربما لا	probably not ربما لا	probably not ربما لا	probably not ربما لا	probably not ربما لا	probably not ربما لا	certainly not لا، بالتأكيد	probably not ربما لا	probably not ربما لا	certainly not لا، بالتأكيد	certainly not لا، بالتأكيد
>=50	more than 20 years ( اكثر من 20 سنة)	more than 50 patients (أكثر من 50 مريض)	Less than 15 minutes ( أقل من 15 دقيقة)	non-smoker لا، لم أدخن مطلقاً				Yes نعم	not interested لست مهتما ابدا	No لا	No لا	first visit only اول زيارة فقط	3 – 5 minutes من 3 الى 5 دقائق	6 – 10 minutes من 6 الى 10 دقائق	d. I made it a point to assist all of my patients who smoke اجعل الاقلاع عن التدخين محور اساسي لمساعدة المرضى المدخنين دائماً	d. I made it a point to arrange follow-up with all of my patient who smoke جعلت متابعة المرضى المدخنين محور اساسي	Considering doing this in the next 6 month لدي توجه لعمل ذلك خلال ال6 أشهر القادمة	Considering doing this in the next 6 month لدي توجه لعمل ذلك خلال ال6 أشهر القادمة	Considering doing this in the next 6 month لدي توجه لعمل ذلك خلال ال6 أشهر القادمة	Considering doing this in the next 6 month لدي توجه لعمل ذلك خلال ال6 أشهر القادمة	Considering doing this in the next 6 month لدي توجه لعمل ذلك خلال ال6 أشهر القادمة	probably not ربما لا	probably not ربما لا	probably not ربما لا	probably not ربما لا	probably not ربما لا	probably not ربما لا	probably not ربما لا	probably not ربما لا	probably not ربما لا	probably not ربما لا	probably not ربما لا	probably not ربما لا	probably not ربما لا
<30	1-5 years ( من 1الى 5 سنوات )	less than 10 patients (اقل من 10 مرضى)	Less than 15 minutes ( أقل من 15 دقيقة)	current smoker نعم، مدخن حاليأ	Hookah أرجيلة		No لا	No لا	somewhat interested مهتم قليلاً	No لا	No لا	first visit only اول زيارة فقط	11 minutes or more من 11 دقيقة فأكثر	1 – 2 minutes من دقيقة الى دقيقتين	a. I did not assist my patients who smoke لم اساعد مرضاي المدخنين	a. I did not arrange follow-up with my smoker’s patient’s لم انظم متابعة مع المدخنين	No intention to do this at all ليس لدي أي نية لعمل ذلك مطلقاً	No intention to do this at all ليس لدي أي نية لعمل ذلك مطلقاً	No intention to do this at all ليس لدي أي نية لعمل ذلك مطلقاً	No intention to do this at all ليس لدي أي نية لعمل ذلك مطلقاً	No intention to do this at all ليس لدي أي نية لعمل ذلك مطلقاً	probably not ربما لا	certainly not لا، بالتأكيد	certainly not لا، بالتأكيد	probably not ربما لا	certainly not لا، بالتأكيد	probably not ربما لا	certainly not لا، بالتأكيد	certainly not لا، بالتأكيد	probably not ربما لا	certainly not لا، بالتأكيد	certainly not لا، بالتأكيد	probably not ربما لا	certainly not لا، بالتأكيد
30-39	6-10 years (من 6 الى 10 سنوات)	21-30 patients ( من 21 الى 30 مريض)	Less than 15 minutes ( أقل من 15 دقيقة)	non-smoker لا، لم أدخن مطلقاً				No لا	extremely interested مهتم جداً	No لا	No لا	almost never اطلاقاً	none at all لم اتحدث مطلقا مع اي منهم	none at all لم اتحدث مطلقا مع اي منهم	a. I did not assist my patients who smoke لم اساعد مرضاي المدخنين	a. I did not arrange follow-up with my smoker’s patient’s لم انظم متابعة مع المدخنين	Considering doing this in the next 6 month لدي توجه لعمل ذلك خلال ال6 أشهر القادمة	Considering doing this in the next 6 month لدي توجه لعمل ذلك خلال ال6 أشهر القادمة	Considering doing this in the next 6 month لدي توجه لعمل ذلك خلال ال6 أشهر القادمة	Considering doing this in the next 6 month لدي توجه لعمل ذلك خلال ال6 أشهر القادمة	Considering doing this in the next 6 month لدي توجه لعمل ذلك خلال ال6 أشهر القادمة	neutral محايد	neutral محايد	neutral محايد	certainly not لا، بالتأكيد	certainly not لا، بالتأكيد	probably not ربما لا	certainly not لا، بالتأكيد	certainly not لا، بالتأكيد	certainly not لا، بالتأكيد	certainly not لا، بالتأكيد	certainly not لا، بالتأكيد	certainly not لا، بالتأكيد	certainly not لا، بالتأكيد
30-39	less than one year (اقل من سنة)	10-20 patients (من 10الى 20 مريض)	Less than 15 minutes ( أقل من 15 دقيقة)	current smoker نعم، مدخن حاليأ	Regular cigarette سيجارة عادية	<10( اقل من 10)	No لا	No لا	extremely interested مهتم جداً	Yes نعم	No لا	first visit only اول زيارة فقط	3 – 5 minutes من 3 الى 5 دقائق	3 – 5 minutes من 3 الى 5 دقائق	c. I assisted only if they brought up the subject ساعدت المدخنين فقط اذا طرحوا موضوع الاقلاع	b. I arranged follow-up only if I thought the patient might be motivated to quit نظمت متابعة مع المدخنين فقط اذا ابدوا استعدادا للاقلاع	Considering doing this in the next 6 month لدي توجه لعمل ذلك خلال ال6 أشهر القادمة	Considering doing this in the next 6 month لدي توجه لعمل ذلك خلال ال6 أشهر القادمة	Considering doing this in the next 6 month لدي توجه لعمل ذلك خلال ال6 أشهر القادمة	Have been doing this for more than 6 month بدأت العمل بذلك منذ أكثر من 6أشهر	Considering doing this in the next month لدي توجه لعمل ذلك خلال الشهر القادم	probably ربما نعم	Certainly نعم، بالتأكيد	probably ربما نعم	Certainly نعم، بالتأكيد	probably ربما نعم	Certainly نعم، بالتأكيد	probably ربما نعم	probably ربما نعم	Certainly نعم، بالتأكيد	probably ربما نعم	probably ربما نعم	probably ربما نعم	Certainly نعم، بالتأكيد
30-39	6-10 years (من 6 الى 10 سنوات)	31-40 patients (من 31 الى 40 مريض)	Less than 15 minutes ( أقل من 15 دقيقة)	non-smoker لا، لم أدخن مطلقاً				No لا	somewhat interested مهتم قليلاً	No لا	No لا	almost never اطلاقاً	none at all لم اتحدث مطلقا مع اي منهم	none at all لم اتحدث مطلقا مع اي منهم	a. I did not assist my patients who smoke لم اساعد مرضاي المدخنين	a. I did not arrange follow-up with my smoker’s patient’s لم انظم متابعة مع المدخنين	No intention to do this at all ليس لدي أي نية لعمل ذلك مطلقاً	No intention to do this at all ليس لدي أي نية لعمل ذلك مطلقاً	No intention to do this at all ليس لدي أي نية لعمل ذلك مطلقاً	No intention to do this at all ليس لدي أي نية لعمل ذلك مطلقاً	No intention to do this at all ليس لدي أي نية لعمل ذلك مطلقاً	neutral محايد	probably ربما نعم	neutral محايد	neutral محايد	neutral محايد	neutral محايد	neutral محايد	neutral محايد	neutral محايد	neutral محايد	neutral محايد	neutral محايد	neutral محايد
30-39	11-15 years (من 11الى 15 سنة)	more than 50 patients (أكثر من 50 مريض)	Less than 15 minutes ( أقل من 15 دقيقة)	current smoker نعم، مدخن حاليأ	Hookah أرجيلة	<10( اقل من 10)	No لا	No لا	not interested لست مهتما ابدا	No لا	No لا	almost never اطلاقاً	none at all لم اتحدث مطلقا مع اي منهم	none at all لم اتحدث مطلقا مع اي منهم	a. I did not assist my patients who smoke لم اساعد مرضاي المدخنين	a. I did not arrange follow-up with my smoker’s patient’s لم انظم متابعة مع المدخنين	No intention to do this at all ليس لدي أي نية لعمل ذلك مطلقاً	No intention to do this at all ليس لدي أي نية لعمل ذلك مطلقاً	No intention to do this at all ليس لدي أي نية لعمل ذلك مطلقاً	No intention to do this at all ليس لدي أي نية لعمل ذلك مطلقاً	No intention to do this at all ليس لدي أي نية لعمل ذلك مطلقاً	probably ربما نعم	probably ربما نعم	probably ربما نعم	certainly not لا، بالتأكيد	certainly not لا، بالتأكيد	certainly not لا، بالتأكيد	certainly not لا، بالتأكيد	certainly not لا، بالتأكيد	certainly not لا، بالتأكيد	certainly not لا، بالتأكيد	certainly not لا، بالتأكيد	certainly not لا، بالتأكيد	certainly not لا، بالتأكيد
>=50	more than 20 years ( اكثر من 20 سنة)	less than 10 patients (اقل من 10 مرضى)	21-35 minutes (من 21-35 دقيقة)	current smoker نعم، مدخن حاليأ	Regular cigarette سيجارة عادية	11-20 (من 11الى 20)	No لا	No لا	extremely interested مهتم جداً	No لا	No لا	at intervals or when symptomatic بشكل دوري متزامن مع وجود اعراض مرضية لديهم	6 – 10 minutes من 6 -10 دقائق	6 – 10 minutes من 6 الى 10 دقائق	b. I assisted smokers only if I they might be motivated to quit ساعدت المدخنين الذن لديهم حافز للاقلاع عن التدخين فقط	a. I did not arrange follow-up with my smoker’s patient’s لم انظم متابعة مع المدخنين	Have been doing this for more than 6 month بدأت العمل بذلك منذ أكثر من 6أشهر	Have been doing this for more than 6 month بدأت العمل بذلك منذ أكثر من 6أشهر	Have been doing this for more than 6 month بدأت العمل بذلك منذ أكثر من 6أشهر	Have been doing this for more than 6 month بدأت العمل بذلك منذ أكثر من 6أشهر	Have been doing this for more than 6 month بدأت العمل بذلك منذ أكثر من 6أشهر	Certainly نعم، بالتأكيد	Certainly نعم، بالتأكيد	Certainly نعم، بالتأكيد	Certainly نعم، بالتأكيد	Certainly نعم، بالتأكيد	Certainly نعم، بالتأكيد	Certainly نعم، بالتأكيد	certainly not لا، بالتأكيد	Certainly نعم، بالتأكيد	Certainly نعم، بالتأكيد	certainly not لا، بالتأكيد	certainly not لا، بالتأكيد	Certainly نعم، بالتأكيد
>=50	16_20 years (من 16 الى 20 سنة)	less than 10 patients (اقل من 10 مرضى)	15-20 minutes (من 15-20 دقيقة)	current smoker نعم، مدخن حاليأ	Regular cigarette سيجارة عادية	11-20 (من 11الى 20)	No لا	No لا	extremely interested مهتم جداً	No لا	No لا	at intervals or when symptomatic بشكل دوري متزامن مع وجود اعراض مرضية لديهم	6 – 10 minutes من 6 -10 دقائق	6 – 10 minutes من 6 الى 10 دقائق	b. I assisted smokers only if I they might be motivated to quit ساعدت المدخنين الذن لديهم حافز للاقلاع عن التدخين فقط	a. I did not arrange follow-up with my smoker’s patient’s لم انظم متابعة مع المدخنين	Have been doing this for more than 6 month بدأت العمل بذلك منذ أكثر من 6أشهر	Have been doing this for more than 6 month بدأت العمل بذلك منذ أكثر من 6أشهر	Have been doing this for more than 6 month بدأت العمل بذلك منذ أكثر من 6أشهر	Have been doing this for more than 6 month بدأت العمل بذلك منذ أكثر من 6أشهر	Have been doing this for more than 6 month بدأت العمل بذلك منذ أكثر من 6أشهر	Certainly نعم، بالتأكيد	Certainly نعم، بالتأكيد	Certainly نعم، بالتأكيد	Certainly نعم، بالتأكيد	Certainly نعم، بالتأكيد	Certainly نعم، بالتأكيد	Certainly نعم، بالتأكيد	certainly not لا، بالتأكيد	Certainly نعم، بالتأكيد	Certainly نعم، بالتأكيد	certainly not لا، بالتأكيد	certainly not لا، بالتأكيد	Certainly نعم، بالتأكيد
30-39	11-15 years (من 11الى 15 سنة)	more than 50 patients (أكثر من 50 مريض)	15-20 minutes (من 15-20 دقيقة)	current smoker نعم، مدخن حاليأ	E-cigarrete /vape سيجارة الكترونية, Hookah أرجيلة	11-20 (من 11الى 20)	Yes نعم	No لا	somewhat interested مهتم قليلاً	No لا	No لا	first visit only اول زيارة فقط	none at all لم اتحدث مطلقا مع اي منهم	none at all لم اتحدث مطلقا مع اي منهم	b. I assisted smokers only if I they might be motivated to quit ساعدت المدخنين الذن لديهم حافز للاقلاع عن التدخين فقط	a. I did not arrange follow-up with my smoker’s patient’s لم انظم متابعة مع المدخنين	Have been doing this for more than 6 month بدأت العمل بذلك منذ أكثر من 6أشهر	No intention to do this at all ليس لدي أي نية لعمل ذلك مطلقاً	Have been doing this for more than 6 month بدأت العمل بذلك منذ أكثر من 6أشهر	No intention to do this at all ليس لدي أي نية لعمل ذلك مطلقاً	No intention to do this at all ليس لدي أي نية لعمل ذلك مطلقاً	Certainly نعم، بالتأكيد	Certainly نعم، بالتأكيد	Certainly نعم، بالتأكيد	Certainly نعم، بالتأكيد	Certainly نعم، بالتأكيد	Certainly نعم، بالتأكيد	Certainly نعم، بالتأكيد	Certainly نعم، بالتأكيد	Certainly نعم، بالتأكيد	Certainly نعم، بالتأكيد	certainly not لا، بالتأكيد	certainly not لا، بالتأكيد	Certainly نعم، بالتأكيد
<30	1-5 years ( من 1الى 5 سنوات )	10-20 patients (من 10الى 20 مريض)	15-20 minutes (من 15-20 دقيقة)	current smoker نعم، مدخن حاليأ	Regular cigarette سيجارة عادية, Hookah أرجيلة	>41 ( اكثر من 41)	No لا	No لا	somewhat interested مهتم قليلاً	No لا	No لا	at intervals or when symptomatic بشكل دوري متزامن مع وجود اعراض مرضية لديهم	6 – 10 minutes من 6 -10 دقائق	3 – 5 minutes من 3 الى 5 دقائق	d. I made it a point to assist all of my patients who smoke اجعل الاقلاع عن التدخين محور اساسي لمساعدة المرضى المدخنين دائماً	c. I arranged follow-up only if the patient brought up the subject نظمت متابعة فقط مع المدخنين اذا طرحوا الموضوع	Have been doing this for more than 6 month بدأت العمل بذلك منذ أكثر من 6أشهر	Have been doing this for more than 6 month بدأت العمل بذلك منذ أكثر من 6أشهر	Considering doing this in the next month لدي توجه لعمل ذلك خلال الشهر القادم	Have been doing this for more than 6 month بدأت العمل بذلك منذ أكثر من 6أشهر	Considering doing this in the next month لدي توجه لعمل ذلك خلال الشهر القادم	Certainly نعم، بالتأكيد	neutral محايد	neutral محايد	Certainly نعم، بالتأكيد	Certainly نعم، بالتأكيد	probably ربما نعم	probably ربما نعم	probably ربما نعم	probably ربما نعم	probably ربما نعم	probably ربما نعم	probably not ربما لا	probably not ربما لا
30-39	11-15 years (من 11الى 15 سنة)	more than 50 patients (أكثر من 50 مريض)	15-20 minutes (من 15-20 دقيقة)	current smoker نعم، مدخن حاليأ	E-cigarrete /vape سيجارة الكترونية, Hookah أرجيلة	11-20 (من 11الى 20)	Yes نعم	No لا	somewhat interested مهتم قليلاً	No لا	No لا	first visit only اول زيارة فقط	none at all لم اتحدث مطلقا مع اي منهم	none at all لم اتحدث مطلقا مع اي منهم	b. I assisted smokers only if I they might be motivated to quit ساعدت المدخنين الذن لديهم حافز للاقلاع عن التدخين فقط	a. I did not arrange follow-up with my smoker’s patient’s لم انظم متابعة مع المدخنين	Have been doing this for more than 6 month بدأت العمل بذلك منذ أكثر من 6أشهر	No intention to do this at all ليس لدي أي نية لعمل ذلك مطلقاً	Have been doing this for more than 6 month بدأت العمل بذلك منذ أكثر من 6أشهر	No intention to do this at all ليس لدي أي نية لعمل ذلك مطلقاً	No intention to do this at all ليس لدي أي نية لعمل ذلك مطلقاً	Certainly نعم، بالتأكيد	Certainly نعم، بالتأكيد	Certainly نعم، بالتأكيد	Certainly نعم، بالتأكيد	Certainly نعم، بالتأكيد	Certainly نعم، بالتأكيد	Certainly نعم، بالتأكيد	Certainly نعم، بالتأكيد	Certainly نعم، بالتأكيد	Certainly نعم، بالتأكيد	certainly not لا، بالتأكيد	certainly not لا، بالتأكيد	Certainly نعم، بالتأكيد
40-49	16_20 years (من 16 الى 20 سنة)	21-30 patients ( من 21 الى 30 مريض)	Less than 15 minutes ( أقل من 15 دقيقة)	non-smoker لا، لم أدخن مطلقاً				No لا	extremely interested مهتم جداً	Yes نعم	No لا	almost never اطلاقاً	none at all لم اتحدث مطلقا مع اي منهم	none at all لم اتحدث مطلقا مع اي منهم	c. I assisted only if they brought up the subject ساعدت المدخنين فقط اذا طرحوا موضوع الاقلاع	a. I did not arrange follow-up with my smoker’s patient’s لم انظم متابعة مع المدخنين	No intention to do this at all ليس لدي أي نية لعمل ذلك مطلقاً	No intention to do this at all ليس لدي أي نية لعمل ذلك مطلقاً	No intention to do this at all ليس لدي أي نية لعمل ذلك مطلقاً	No intention to do this at all ليس لدي أي نية لعمل ذلك مطلقاً	No intention to do this at all ليس لدي أي نية لعمل ذلك مطلقاً	probably not ربما لا	probably not ربما لا	probably not ربما لا	probably not ربما لا	probably ربما نعم	probably ربما نعم	probably not ربما لا	probably not ربما لا	probably ربما نعم	probably not ربما لا	certainly not لا، بالتأكيد	certainly not لا، بالتأكيد	probably not ربما لا
40-49	16_20 years (من 16 الى 20 سنة)	21-30 patients ( من 21 الى 30 مريض)	Less than 15 minutes ( أقل من 15 دقيقة)	non-smoker لا، لم أدخن مطلقاً				Yes نعم	extremely interested مهتم جداً	Yes نعم	No لا	almost never اطلاقاً	none at all لم اتحدث مطلقا مع اي منهم	none at all لم اتحدث مطلقا مع اي منهم	c. I assisted only if they brought up the subject ساعدت المدخنين فقط اذا طرحوا موضوع الاقلاع	a. I did not arrange follow-up with my smoker’s patient’s لم انظم متابعة مع المدخنين	No intention to do this at all ليس لدي أي نية لعمل ذلك مطلقاً	No intention to do this at all ليس لدي أي نية لعمل ذلك مطلقاً	No intention to do this at all ليس لدي أي نية لعمل ذلك مطلقاً	No intention to do this at all ليس لدي أي نية لعمل ذلك مطلقاً	No intention to do this at all ليس لدي أي نية لعمل ذلك مطلقاً	probably not ربما لا	probably not ربما لا	probably not ربما لا	probably not ربما لا	probably ربما نعم	probably ربما نعم	probably not ربما لا	probably not ربما لا	probably ربما نعم	probably not ربما لا	certainly not لا، بالتأكيد	certainly not لا، بالتأكيد	probably not ربما لا
>=50	16_20 years (من 16 الى 20 سنة)	21-30 patients ( من 21 الى 30 مريض)	Less than 15 minutes ( أقل من 15 دقيقة)	current smoker نعم، مدخن حاليأ	Regular cigarette سيجارة عادية	11-20 (من 11الى 20)	Yes نعم	Yes نعم	extremely interested مهتم جداً	Yes نعم	No لا	almost never اطلاقاً	none at all لم اتحدث مطلقا مع اي منهم	none at all لم اتحدث مطلقا مع اي منهم	c. I assisted only if they brought up the subject ساعدت المدخنين فقط اذا طرحوا موضوع الاقلاع	a. I did not arrange follow-up with my smoker’s patient’s لم انظم متابعة مع المدخنين	Considering doing this in the next 6 month لدي توجه لعمل ذلك خلال ال6 أشهر القادمة	Considering doing this in the next 6 month لدي توجه لعمل ذلك خلال ال6 أشهر القادمة	Considering doing this in the next 6 month لدي توجه لعمل ذلك خلال ال6 أشهر القادمة	Considering doing this in the next 6 month لدي توجه لعمل ذلك خلال ال6 أشهر القادمة	Considering doing this in the next 6 month لدي توجه لعمل ذلك خلال ال6 أشهر القادمة	probably not ربما لا	probably not ربما لا	probably not ربما لا	probably not ربما لا	probably ربما نعم	probably ربما نعم	probably not ربما لا	probably not ربما لا	probably ربما نعم	probably ربما نعم	Certainly نعم، بالتأكيد	Certainly نعم، بالتأكيد	neutral محايد
30-39	11-15 years (من 11الى 15 سنة)	more than 50 patients (أكثر من 50 مريض)	15-20 minutes (من 15-20 دقيقة)	current smoker نعم، مدخن حاليأ	E-cigarrete /vape سيجارة الكترونية	<10( اقل من 10)	Yes نعم	No لا	somewhat interested مهتم قليلاً	No لا	No لا	at intervals or when symptomatic بشكل دوري متزامن مع وجود اعراض مرضية لديهم	3 – 5 minutes من 3 الى 5 دقائق	3 – 5 minutes من 3 الى 5 دقائق	b. I assisted smokers only if I they might be motivated to quit ساعدت المدخنين الذن لديهم حافز للاقلاع عن التدخين فقط	b. I arranged follow-up only if I thought the patient might be motivated to quit نظمت متابعة مع المدخنين فقط اذا ابدوا استعدادا للاقلاع	Have been doing this for less than 6 month بدأت عمل ذلك منذ أقل من 6 أشهر	Have been doing this for less than 6 month بدأت عمل ذلك منذ أقل من 6 أشهر	Have been doing this for less than 6 month بدأت عمل ذلك منذ أقل من 6 أشهر	Have been doing this for less than 6 month بدأت عمل ذلك منذ أقل من 6 أشهر	Have been doing this for less than 6 month بدأت عمل ذلك منذ أقل من 6 أشهر	Certainly نعم، بالتأكيد	Certainly نعم، بالتأكيد	Certainly نعم، بالتأكيد	Certainly نعم، بالتأكيد	Certainly نعم، بالتأكيد	Certainly نعم، بالتأكيد	Certainly نعم، بالتأكيد	Certainly نعم، بالتأكيد	Certainly نعم، بالتأكيد	Certainly نعم، بالتأكيد	Certainly نعم، بالتأكيد	Certainly نعم، بالتأكيد	Certainly نعم، بالتأكيد
>=50	more than 20 years ( اكثر من 20 سنة)	10-20 patients (من 10الى 20 مريض)	15-20 minutes (من 15-20 دقيقة)	current smoker نعم، مدخن حاليأ	Regular cigarette سيجارة عادية	11-20 (من 11الى 20)	No لا	No لا	extremely interested مهتم جداً	No لا	No لا	at intervals or when symptomatic بشكل دوري متزامن مع وجود اعراض مرضية لديهم	11 minutes or more من 11 دقيقة فأكثر	6 – 10 minutes من 6 الى 10 دقائق	b. I assisted smokers only if I they might be motivated to quit ساعدت المدخنين الذن لديهم حافز للاقلاع عن التدخين فقط	a. I did not arrange follow-up with my smoker’s patient’s لم انظم متابعة مع المدخنين	Have been doing this for more than 6 month بدأت العمل بذلك منذ أكثر من 6أشهر	Have been doing this for more than 6 month بدأت العمل بذلك منذ أكثر من 6أشهر	Have been doing this for more than 6 month بدأت العمل بذلك منذ أكثر من 6أشهر	Have been doing this for more than 6 month بدأت العمل بذلك منذ أكثر من 6أشهر	Have been doing this for more than 6 month بدأت العمل بذلك منذ أكثر من 6أشهر	Certainly نعم، بالتأكيد	Certainly نعم، بالتأكيد	Certainly نعم، بالتأكيد	Certainly نعم، بالتأكيد	Certainly نعم، بالتأكيد	Certainly نعم، بالتأكيد	Certainly نعم، بالتأكيد	certainly not لا، بالتأكيد	Certainly نعم، بالتأكيد	Certainly نعم، بالتأكيد	certainly not لا، بالتأكيد	certainly not لا، بالتأكيد	Certainly نعم، بالتأكيد
<30	1-5 years ( من 1الى 5 سنوات )	10-20 patients (من 10الى 20 مريض)	15-20 minutes (من 15-20 دقيقة)	non-smoker لا، لم أدخن مطلقاً				No لا	extremely interested مهتم جداً	No لا	No لا	at intervals or when symptomatic بشكل دوري متزامن مع وجود اعراض مرضية لديهم	3 – 5 minutes من 3 الى 5 دقائق	3 – 5 minutes من 3 الى 5 دقائق	b. I assisted smokers only if I they might be motivated to quit ساعدت المدخنين الذن لديهم حافز للاقلاع عن التدخين فقط	a. I did not arrange follow-up with my smoker’s patient’s لم انظم متابعة مع المدخنين	Have been doing this for more than 6 month بدأت العمل بذلك منذ أكثر من 6أشهر	Have been doing this for more than 6 month بدأت العمل بذلك منذ أكثر من 6أشهر	Have been doing this for more than 6 month بدأت العمل بذلك منذ أكثر من 6أشهر	Have been doing this for more than 6 month بدأت العمل بذلك منذ أكثر من 6أشهر	Have been doing this for more than 6 month بدأت العمل بذلك منذ أكثر من 6أشهر	Certainly نعم، بالتأكيد	Certainly نعم، بالتأكيد	Certainly نعم، بالتأكيد	Certainly نعم، بالتأكيد	probably ربما نعم	probably ربما نعم	probably ربما نعم	Certainly نعم، بالتأكيد	Certainly نعم، بالتأكيد	Certainly نعم، بالتأكيد	probably ربما نعم	probably ربما نعم	Certainly نعم، بالتأكيد
30-39	16_20 years (من 16 الى 20 سنة)	21-30 patients ( من 21 الى 30 مريض)	15-20 minutes (من 15-20 دقيقة)	non-smoker لا، لم أدخن مطلقاً				Yes نعم	somewhat interested مهتم قليلاً	No لا	No لا	almost every visit بكل زيارة	6 – 10 minutes من 6 -10 دقائق	11 minutes or more من 11 دقيقة فأكثر	c. I assisted only if they brought up the subject ساعدت المدخنين فقط اذا طرحوا موضوع الاقلاع	c. I arranged follow-up only if the patient brought up the subject نظمت متابعة فقط مع المدخنين اذا طرحوا الموضوع	Considering doing this in the next month لدي توجه لعمل ذلك خلال الشهر القادم	Considering doing this in the next month لدي توجه لعمل ذلك خلال الشهر القادم	Considering doing this in the next 6 month لدي توجه لعمل ذلك خلال ال6 أشهر القادمة	No intention to do this at all ليس لدي أي نية لعمل ذلك مطلقاً	No intention to do this at all ليس لدي أي نية لعمل ذلك مطلقاً	neutral محايد	neutral محايد	neutral محايد	neutral محايد	neutral محايد	neutral محايد	neutral محايد	neutral محايد	neutral محايد	neutral محايد	neutral محايد	neutral محايد	neutral محايد
30-39	11-15 years (من 11الى 15 سنة)	10-20 patients (من 10الى 20 مريض)	15-20 minutes (من 15-20 دقيقة)	non-smoker لا، لم أدخن مطلقاً				No لا	somewhat interested مهتم قليلاً	No لا	No لا	first visit only اول زيارة فقط	1 – 2 minutes من دقيقة الى دقيقتين	1 – 2 minutes من دقيقة الى دقيقتين	b. I assisted smokers only if I they might be motivated to quit ساعدت المدخنين الذن لديهم حافز للاقلاع عن التدخين فقط	b. I arranged follow-up only if I thought the patient might be motivated to quit نظمت متابعة مع المدخنين فقط اذا ابدوا استعدادا للاقلاع	Considering doing this in the next 6 month لدي توجه لعمل ذلك خلال ال6 أشهر القادمة	No intention to do this at all ليس لدي أي نية لعمل ذلك مطلقاً	No intention to do this at all ليس لدي أي نية لعمل ذلك مطلقاً	Considering doing this in the next 6 month لدي توجه لعمل ذلك خلال ال6 أشهر القادمة	Considering doing this in the next 6 month لدي توجه لعمل ذلك خلال ال6 أشهر القادمة	probably not ربما لا	probably not ربما لا	probably not ربما لا	probably not ربما لا	probably not ربما لا	probably not ربما لا	probably not ربما لا	probably not ربما لا	probably not ربما لا	probably not ربما لا	probably not ربما لا	probably not ربما لا	probably not ربما لا
<30	1-5 years ( من 1الى 5 سنوات )	less than 10 patients (اقل من 10 مرضى)	15-20 minutes (من 15-20 دقيقة)	current smoker نعم، مدخن حاليأ	Hookah أرجيلة	<10( اقل من 10)	Yes نعم	No لا	somewhat interested مهتم قليلاً	No لا	No لا	at intervals or when symptomatic بشكل دوري متزامن مع وجود اعراض مرضية لديهم	1 – 2 minutes من دقيقة الى دقيقتين	1 – 2 minutes من دقيقة الى دقيقتين	d. I made it a point to assist all of my patients who smoke اجعل الاقلاع عن التدخين محور اساسي لمساعدة المرضى المدخنين دائماً	a. I did not arrange follow-up with my smoker’s patient’s لم انظم متابعة مع المدخنين	No intention to do this at all ليس لدي أي نية لعمل ذلك مطلقاً	Considering doing this in the next 6 month لدي توجه لعمل ذلك خلال ال6 أشهر القادمة	No intention to do this at all ليس لدي أي نية لعمل ذلك مطلقاً	Considering doing this in the next 6 month لدي توجه لعمل ذلك خلال ال6 أشهر القادمة	Considering doing this in the next 6 month لدي توجه لعمل ذلك خلال ال6 أشهر القادمة	certainly not لا، بالتأكيد	probably ربما نعم	certainly not لا، بالتأكيد	certainly not لا، بالتأكيد	certainly not لا، بالتأكيد	certainly not لا، بالتأكيد	certainly not لا، بالتأكيد	certainly not لا، بالتأكيد	probably ربما نعم	probably ربما نعم	probably ربما نعم	probably ربما نعم	probably ربما نعم
<30	1-5 years ( من 1الى 5 سنوات )	less than 10 patients (اقل من 10 مرضى)	More than 41 minutes (أكثر من 41 دقيقة)	current smoker نعم، مدخن حاليأ	Regular cigarette سيجارة عادية, E-cigarrete /vape سيجارة الكترونية, Hookah أرجيلة	<10( اقل من 10)	No لا	No لا	not interested لست مهتما ابدا	No لا	No لا	almost every visit بكل زيارة	3 – 5 minutes من 3 الى 5 دقائق	3 – 5 minutes من 3 الى 5 دقائق	d. I made it a point to assist all of my patients who smoke اجعل الاقلاع عن التدخين محور اساسي لمساعدة المرضى المدخنين دائماً	a. I did not arrange follow-up with my smoker’s patient’s لم انظم متابعة مع المدخنين	Have been doing this for more than 6 month بدأت العمل بذلك منذ أكثر من 6أشهر	Have been doing this for more than 6 month بدأت العمل بذلك منذ أكثر من 6أشهر	No intention to do this at all ليس لدي أي نية لعمل ذلك مطلقاً	Considering doing this in the next 6 month لدي توجه لعمل ذلك خلال ال6 أشهر القادمة	No intention to do this at all ليس لدي أي نية لعمل ذلك مطلقاً	certainly not لا، بالتأكيد	Certainly نعم، بالتأكيد	neutral محايد	probably not ربما لا	probably not ربما لا	certainly not لا، بالتأكيد	probably not ربما لا	probably not ربما لا	certainly not لا، بالتأكيد	certainly not لا، بالتأكيد	certainly not لا، بالتأكيد	certainly not لا، بالتأكيد	certainly not لا، بالتأكيد
40-49	6-10 years (من 6 الى 10 سنوات)	31-40 patients (من 31 الى 40 مريض)	Less than 15 minutes ( أقل من 15 دقيقة)	non-smoker لا، لم أدخن مطلقاً				Yes نعم	extremely interested مهتم جداً	No لا	No لا	almost every visit بكل زيارة	3 – 5 minutes من 3 الى 5 دقائق	3 – 5 minutes من 3 الى 5 دقائق	d. I made it a point to assist all of my patients who smoke اجعل الاقلاع عن التدخين محور اساسي لمساعدة المرضى المدخنين دائماً	a. I did not arrange follow-up with my smoker’s patient’s لم انظم متابعة مع المدخنين	Have been doing this for more than 6 month بدأت العمل بذلك منذ أكثر من 6أشهر	Have been doing this for more than 6 month بدأت العمل بذلك منذ أكثر من 6أشهر	Have been doing this for less than 6 month بدأت عمل ذلك منذ أقل من 6 أشهر	Have been doing this for more than 6 month بدأت العمل بذلك منذ أكثر من 6أشهر	No intention to do this at all ليس لدي أي نية لعمل ذلك مطلقاً	Certainly نعم، بالتأكيد	probably ربما نعم	probably ربما نعم	probably ربما نعم	probably ربما نعم	probably ربما نعم	probably ربما نعم	probably ربما نعم	probably not ربما لا	probably ربما نعم	certainly not لا، بالتأكيد	certainly not لا، بالتأكيد	probably ربما نعم
<30	1-5 years ( من 1الى 5 سنوات )	41-50 patients (من 41 الى 50 مريض)	15-20 minutes (من 15-20 دقيقة)	current smoker نعم، مدخن حاليأ	Hookah أرجيلة		Yes نعم	No لا	somewhat interested مهتم قليلاً	No لا	No لا	almost every visit بكل زيارة	1 – 2 minutes من دقيقة الى دقيقتين	1 – 2 minutes من دقيقة الى دقيقتين	b. I assisted smokers only if I they might be motivated to quit ساعدت المدخنين الذن لديهم حافز للاقلاع عن التدخين فقط	b. I arranged follow-up only if I thought the patient might be motivated to quit نظمت متابعة مع المدخنين فقط اذا ابدوا استعدادا للاقلاع	Have been doing this for more than 6 month بدأت العمل بذلك منذ أكثر من 6أشهر	Have been doing this for more than 6 month بدأت العمل بذلك منذ أكثر من 6أشهر	Have been doing this for more than 6 month بدأت العمل بذلك منذ أكثر من 6أشهر	Have been doing this for more than 6 month بدأت العمل بذلك منذ أكثر من 6أشهر	Have been doing this for more than 6 month بدأت العمل بذلك منذ أكثر من 6أشهر	Certainly نعم، بالتأكيد	Certainly نعم، بالتأكيد	Certainly نعم، بالتأكيد	Certainly نعم، بالتأكيد	Certainly نعم، بالتأكيد	Certainly نعم، بالتأكيد	Certainly نعم، بالتأكيد	Certainly نعم، بالتأكيد	Certainly نعم، بالتأكيد	Certainly نعم، بالتأكيد	probably not ربما لا	probably not ربما لا	Certainly نعم، بالتأكيد
<30	1-5 years ( من 1الى 5 سنوات )	10-20 patients (من 10الى 20 مريض)	15-20 minutes (من 15-20 دقيقة)	non-smoker لا، لم أدخن مطلقاً				Yes نعم	extremely interested مهتم جداً	No لا	No لا	almost every visit بكل زيارة	3 – 5 minutes من 3 الى 5 دقائق	3 – 5 minutes من 3 الى 5 دقائق	b. I assisted smokers only if I they might be motivated to quit ساعدت المدخنين الذن لديهم حافز للاقلاع عن التدخين فقط	b. I arranged follow-up only if I thought the patient might be motivated to quit نظمت متابعة مع المدخنين فقط اذا ابدوا استعدادا للاقلاع	Considering doing this in the next month لدي توجه لعمل ذلك خلال الشهر القادم	Considering doing this in the next month لدي توجه لعمل ذلك خلال الشهر القادم	Considering doing this in the next month لدي توجه لعمل ذلك خلال الشهر القادم	Considering doing this in the next month لدي توجه لعمل ذلك خلال الشهر القادم	Considering doing this in the next month لدي توجه لعمل ذلك خلال الشهر القادم	Certainly نعم، بالتأكيد	Certainly نعم، بالتأكيد	probably ربما نعم	probably ربما نعم	probably ربما نعم	Certainly نعم، بالتأكيد	probably ربما نعم	probably ربما نعم	probably ربما نعم	probably ربما نعم	neutral محايد	neutral محايد	neutral محايد
<30	1-5 years ( من 1الى 5 سنوات )	10-20 patients (من 10الى 20 مريض)	21-35 minutes (من 21-35 دقيقة)	non-smoker لا، لم أدخن مطلقاً				No لا	extremely interested مهتم جداً	No لا	No لا	almost every visit بكل زيارة	3 – 5 minutes من 3 الى 5 دقائق	3 – 5 minutes من 3 الى 5 دقائق	b. I assisted smokers only if I they might be motivated to quit ساعدت المدخنين الذن لديهم حافز للاقلاع عن التدخين فقط	a. I did not arrange follow-up with my smoker’s patient’s لم انظم متابعة مع المدخنين	Considering doing this in the next 6 month لدي توجه لعمل ذلك خلال ال6 أشهر القادمة	Considering doing this in the next month لدي توجه لعمل ذلك خلال الشهر القادم	Considering doing this in the next 6 month لدي توجه لعمل ذلك خلال ال6 أشهر القادمة	Considering doing this in the next month لدي توجه لعمل ذلك خلال الشهر القادم	Considering doing this in the next 6 month لدي توجه لعمل ذلك خلال ال6 أشهر القادمة	probably not ربما لا	Certainly نعم، بالتأكيد	Certainly نعم، بالتأكيد	Certainly نعم، بالتأكيد	neutral محايد	probably ربما نعم	Certainly نعم، بالتأكيد	probably ربما نعم	probably not ربما لا	probably not ربما لا	certainly not لا، بالتأكيد	certainly not لا، بالتأكيد	certainly not لا، بالتأكيد
<30	6-10 years (من 6 الى 10 سنوات)	10-20 patients (من 10الى 20 مريض)	Less than 15 minutes ( أقل من 15 دقيقة)	non-smoker لا، لم أدخن مطلقاً				Yes نعم	extremely interested مهتم جداً	Yes نعم	No لا	first visit only اول زيارة فقط	none at all لم اتحدث مطلقا مع اي منهم	none at all لم اتحدث مطلقا مع اي منهم	c. I assisted only if they brought up the subject ساعدت المدخنين فقط اذا طرحوا موضوع الاقلاع	a. I did not arrange follow-up with my smoker’s patient’s لم انظم متابعة مع المدخنين	No intention to do this at all ليس لدي أي نية لعمل ذلك مطلقاً	Considering doing this in the next month لدي توجه لعمل ذلك خلال الشهر القادم	No intention to do this at all ليس لدي أي نية لعمل ذلك مطلقاً	Considering doing this in the next 6 month لدي توجه لعمل ذلك خلال ال6 أشهر القادمة	Considering doing this in the next 6 month لدي توجه لعمل ذلك خلال ال6 أشهر القادمة	certainly not لا، بالتأكيد	probably ربما نعم	certainly not لا، بالتأكيد	probably ربما نعم	neutral محايد	neutral محايد	certainly not لا، بالتأكيد	certainly not لا، بالتأكيد	probably ربما نعم	probably not ربما لا	probably not ربما لا	probably not ربما لا	probably not ربما لا
<30	less than one year (اقل من سنة)	less than 10 patients (اقل من 10 مرضى)	Less than 15 minutes ( أقل من 15 دقيقة)	non-smoker لا، لم أدخن مطلقاً	Other, Specify... أخرى ، حددها:	<10( اقل من 10)	No لا	No لا	not interested لست مهتما ابدا	No لا	No لا	almost every visit بكل زيارة	1 – 2 minutes من دقيقة الى دقيقتين	6 – 10 minutes من 6 الى 10 دقائق	c. I assisted only if they brought up the subject ساعدت المدخنين فقط اذا طرحوا موضوع الاقلاع	b. I arranged follow-up only if I thought the patient might be motivated to quit نظمت متابعة مع المدخنين فقط اذا ابدوا استعدادا للاقلاع	No intention to do this at all ليس لدي أي نية لعمل ذلك مطلقاً	Considering doing this in the next 6 month لدي توجه لعمل ذلك خلال ال6 أشهر القادمة	Considering doing this in the next month لدي توجه لعمل ذلك خلال الشهر القادم	Considering doing this in the next month لدي توجه لعمل ذلك خلال الشهر القادم	No intention to do this at all ليس لدي أي نية لعمل ذلك مطلقاً	probably not ربما لا	certainly not لا، بالتأكيد	neutral محايد	probably not ربما لا	certainly not لا، بالتأكيد	probably not ربما لا	neutral محايد	probably not ربما لا	certainly not لا، بالتأكيد	certainly not لا، بالتأكيد	neutral محايد	probably not ربما لا	probably not ربما لا
>=50	more than 20 years ( اكثر من 20 سنة)	more than 50 patients (أكثر من 50 مريض)	Less than 15 minutes ( أقل من 15 دقيقة)	current smoker نعم، مدخن حاليأ	Regular cigarette سيجارة عادية	11-20 (من 11الى 20)	Yes نعم	No لا	extremely interested مهتم جداً	No لا	No لا	almost never اطلاقاً	none at all لم اتحدث مطلقا مع اي منهم	none at all لم اتحدث مطلقا مع اي منهم	a. I did not assist my patients who smoke لم اساعد مرضاي المدخنين	a. I did not arrange follow-up with my smoker’s patient’s لم انظم متابعة مع المدخنين	Considering doing this in the next month لدي توجه لعمل ذلك خلال الشهر القادم	Considering doing this in the next month لدي توجه لعمل ذلك خلال الشهر القادم	Considering doing this in the next month لدي توجه لعمل ذلك خلال الشهر القادم	Considering doing this in the next month لدي توجه لعمل ذلك خلال الشهر القادم	Considering doing this in the next month لدي توجه لعمل ذلك خلال الشهر القادم	probably not ربما لا	probably ربما نعم	probably ربما نعم	probably not ربما لا	probably not ربما لا	probably ربما نعم	probably ربما نعم	probably ربما نعم	probably ربما نعم	probably not ربما لا	probably not ربما لا	probably not ربما لا	probably ربما نعم
>=50	more than 20 years ( اكثر من 20 سنة)	10-20 patients (من 10الى 20 مريض)	15-20 minutes (من 15-20 دقيقة)	current smoker نعم، مدخن حاليأ	Regular cigarette سيجارة عادية	11-20 (من 11الى 20)	Yes نعم	No لا	extremely interested مهتم جداً	No لا	No لا	at intervals or when symptomatic بشكل دوري متزامن مع وجود اعراض مرضية لديهم	6 – 10 minutes من 6 -10 دقائق	6 – 10 minutes من 6 الى 10 دقائق	b. I assisted smokers only if I they might be motivated to quit ساعدت المدخنين الذن لديهم حافز للاقلاع عن التدخين فقط	b. I arranged follow-up only if I thought the patient might be motivated to quit نظمت متابعة مع المدخنين فقط اذا ابدوا استعدادا للاقلاع	Considering doing this in the next month لدي توجه لعمل ذلك خلال الشهر القادم	Considering doing this in the next month لدي توجه لعمل ذلك خلال الشهر القادم	Considering doing this in the next month لدي توجه لعمل ذلك خلال الشهر القادم	Considering doing this in the next 6 month لدي توجه لعمل ذلك خلال ال6 أشهر القادمة	Considering doing this in the next month لدي توجه لعمل ذلك خلال الشهر القادم	Certainly نعم، بالتأكيد	Certainly نعم، بالتأكيد	Certainly نعم، بالتأكيد	Certainly نعم، بالتأكيد	Certainly نعم، بالتأكيد	Certainly نعم، بالتأكيد	Certainly نعم، بالتأكيد	Certainly نعم، بالتأكيد	Certainly نعم، بالتأكيد	Certainly نعم، بالتأكيد	Certainly نعم، بالتأكيد	Certainly نعم، بالتأكيد	Certainly نعم، بالتأكيد
30-39	6-10 years (من 6 الى 10 سنوات)	10-20 patients (من 10الى 20 مريض)	15-20 minutes (من 15-20 دقيقة)	current smoker نعم، مدخن حاليأ	Regular cigarette سيجارة عادية, Hookah أرجيلة	11-20 (من 11الى 20)	No لا	No لا	extremely interested مهتم جداً	No لا	No لا	at intervals or when symptomatic بشكل دوري متزامن مع وجود اعراض مرضية لديهم	3 – 5 minutes من 3 الى 5 دقائق	3 – 5 minutes من 3 الى 5 دقائق	b. I assisted smokers only if I they might be motivated to quit ساعدت المدخنين الذن لديهم حافز للاقلاع عن التدخين فقط	b. I arranged follow-up only if I thought the patient might be motivated to quit نظمت متابعة مع المدخنين فقط اذا ابدوا استعدادا للاقلاع	Have been doing this for more than 6 month بدأت العمل بذلك منذ أكثر من 6أشهر	Have been doing this for more than 6 month بدأت العمل بذلك منذ أكثر من 6أشهر	Have been doing this for more than 6 month بدأت العمل بذلك منذ أكثر من 6أشهر	Have been doing this for more than 6 month بدأت العمل بذلك منذ أكثر من 6أشهر	Have been doing this for more than 6 month بدأت العمل بذلك منذ أكثر من 6أشهر	Certainly نعم، بالتأكيد	Certainly نعم، بالتأكيد	Certainly نعم، بالتأكيد	Certainly نعم، بالتأكيد	probably not ربما لا	probably not ربما لا	neutral محايد	neutral محايد	neutral محايد	probably ربما نعم	probably ربما نعم	Certainly نعم، بالتأكيد	Certainly نعم، بالتأكيد
<30	1-5 years ( من 1الى 5 سنوات )	less than 10 patients (اقل من 10 مرضى)	15-20 minutes (من 15-20 دقيقة)	non-smoker لا، لم أدخن مطلقاً				No لا	somewhat interested مهتم قليلاً	No لا	No لا	at intervals or when symptomatic بشكل دوري متزامن مع وجود اعراض مرضية لديهم	3 – 5 minutes من 3 الى 5 دقائق	3 – 5 minutes من 3 الى 5 دقائق	b. I assisted smokers only if I they might be motivated to quit ساعدت المدخنين الذن لديهم حافز للاقلاع عن التدخين فقط	b. I arranged follow-up only if I thought the patient might be motivated to quit نظمت متابعة مع المدخنين فقط اذا ابدوا استعدادا للاقلاع	Have been doing this for less than 6 month بدأت عمل ذلك منذ أقل من 6 أشهر	Have been doing this for less than 6 month بدأت عمل ذلك منذ أقل من 6 أشهر	Have been doing this for less than 6 month بدأت عمل ذلك منذ أقل من 6 أشهر	Have been doing this for less than 6 month بدأت عمل ذلك منذ أقل من 6 أشهر	Have been doing this for less than 6 month بدأت عمل ذلك منذ أقل من 6 أشهر	Certainly نعم، بالتأكيد	Certainly نعم، بالتأكيد	Certainly نعم، بالتأكيد	Certainly نعم، بالتأكيد	Certainly نعم، بالتأكيد	certainly not لا، بالتأكيد	certainly not لا، بالتأكيد	Certainly نعم، بالتأكيد	Certainly نعم، بالتأكيد	Certainly نعم، بالتأكيد	probably ربما نعم	probably ربما نعم	Certainly نعم، بالتأكيد
30-39	1-5 years ( من 1الى 5 سنوات )	10-20 patients (من 10الى 20 مريض)	15-20 minutes (من 15-20 دقيقة)	current smoker نعم، مدخن حاليأ	E-cigarrete /vape سيجارة الكترونية	<10( اقل من 10)	Yes نعم	No لا	extremely interested مهتم جداً	Yes نعم	No لا	first visit only اول زيارة فقط	3 – 5 minutes من 3 الى 5 دقائق	3 – 5 minutes من 3 الى 5 دقائق	b. I assisted smokers only if I they might be motivated to quit ساعدت المدخنين الذن لديهم حافز للاقلاع عن التدخين فقط	b. I arranged follow-up only if I thought the patient might be motivated to quit نظمت متابعة مع المدخنين فقط اذا ابدوا استعدادا للاقلاع	Have been doing this for more than 6 month بدأت العمل بذلك منذ أكثر من 6أشهر	Have been doing this for more than 6 month بدأت العمل بذلك منذ أكثر من 6أشهر	Have been doing this for more than 6 month بدأت العمل بذلك منذ أكثر من 6أشهر	Have been doing this for more than 6 month بدأت العمل بذلك منذ أكثر من 6أشهر	Have been doing this for more than 6 month بدأت العمل بذلك منذ أكثر من 6أشهر	probably ربما نعم	probably ربما نعم	probably ربما نعم	probably ربما نعم	Certainly نعم، بالتأكيد	Certainly نعم، بالتأكيد	Certainly نعم، بالتأكيد	Certainly نعم، بالتأكيد	probably ربما نعم	probably ربما نعم	probably ربما نعم	probably ربما نعم	Certainly نعم، بالتأكيد
30-39	11-15 years (من 11الى 15 سنة)	21-30 patients ( من 21 الى 30 مريض)	Less than 15 minutes ( أقل من 15 دقيقة)	current smoker نعم، مدخن حاليأ	Regular cigarette سيجارة عادية	11-20 (من 11الى 20)	No لا	No لا	somewhat interested مهتم قليلاً	No لا	No لا	first visit only اول زيارة فقط	3 – 5 minutes من 3 الى 5 دقائق	3 – 5 minutes من 3 الى 5 دقائق	c. I assisted only if they brought up the subject ساعدت المدخنين فقط اذا طرحوا موضوع الاقلاع	a. I did not arrange follow-up with my smoker’s patient’s لم انظم متابعة مع المدخنين	Considering doing this in the next 6 month لدي توجه لعمل ذلك خلال ال6 أشهر القادمة	Considering doing this in the next 6 month لدي توجه لعمل ذلك خلال ال6 أشهر القادمة	Considering doing this in the next 6 month لدي توجه لعمل ذلك خلال ال6 أشهر القادمة	Considering doing this in the next 6 month لدي توجه لعمل ذلك خلال ال6 أشهر القادمة	Considering doing this in the next 6 month لدي توجه لعمل ذلك خلال ال6 أشهر القادمة	probably ربما نعم	probably ربما نعم	probably ربما نعم	probably ربما نعم	Certainly نعم، بالتأكيد	Certainly نعم، بالتأكيد	neutral محايد	neutral محايد	Certainly نعم، بالتأكيد	Certainly نعم، بالتأكيد	neutral محايد	neutral محايد	neutral محايد
>=50	more than 20 years ( اكثر من 20 سنة)	10-20 patients (من 10الى 20 مريض)	15-20 minutes (من 15-20 دقيقة)	current smoker نعم، مدخن حاليأ	Regular cigarette سيجارة عادية, Hookah أرجيلة	11-20 (من 11الى 20)	No لا	No لا	somewhat interested مهتم قليلاً	Yes نعم	No لا	at intervals or when symptomatic بشكل دوري متزامن مع وجود اعراض مرضية لديهم	3 – 5 minutes من 3 الى 5 دقائق	3 – 5 minutes من 3 الى 5 دقائق	b. I assisted smokers only if I they might be motivated to quit ساعدت المدخنين الذن لديهم حافز للاقلاع عن التدخين فقط	c. I arranged follow-up only if the patient brought up the subject نظمت متابعة فقط مع المدخنين اذا طرحوا الموضوع	Considering doing this in the next 6 month لدي توجه لعمل ذلك خلال ال6 أشهر القادمة	Considering doing this in the next 6 month لدي توجه لعمل ذلك خلال ال6 أشهر القادمة	Considering doing this in the next 6 month لدي توجه لعمل ذلك خلال ال6 أشهر القادمة	Considering doing this in the next 6 month لدي توجه لعمل ذلك خلال ال6 أشهر القادمة	Considering doing this in the next 6 month لدي توجه لعمل ذلك خلال ال6 أشهر القادمة	Certainly نعم، بالتأكيد	Certainly نعم، بالتأكيد	Certainly نعم، بالتأكيد	Certainly نعم، بالتأكيد	probably ربما نعم	probably ربما نعم	neutral محايد	neutral محايد	probably not ربما لا	probably not ربما لا	neutral محايد	neutral محايد	Certainly نعم، بالتأكيد
>=50	more than 20 years ( اكثر من 20 سنة)	21-30 patients ( من 21 الى 30 مريض)	15-20 minutes (من 15-20 دقيقة)	current smoker نعم، مدخن حاليأ	Regular cigarette سيجارة عادية	11-20 (من 11الى 20)	No لا	No لا	somewhat interested مهتم قليلاً	No لا	No لا	first visit only اول زيارة فقط	3 – 5 minutes من 3 الى 5 دقائق	3 – 5 minutes من 3 الى 5 دقائق	c. I assisted only if they brought up the subject ساعدت المدخنين فقط اذا طرحوا موضوع الاقلاع	a. I did not arrange follow-up with my smoker’s patient’s لم انظم متابعة مع المدخنين	Considering doing this in the next 6 month لدي توجه لعمل ذلك خلال ال6 أشهر القادمة	Considering doing this in the next 6 month لدي توجه لعمل ذلك خلال ال6 أشهر القادمة	Considering doing this in the next 6 month لدي توجه لعمل ذلك خلال ال6 أشهر القادمة	Considering doing this in the next 6 month لدي توجه لعمل ذلك خلال ال6 أشهر القادمة	Considering doing this in the next 6 month لدي توجه لعمل ذلك خلال ال6 أشهر القادمة	probably ربما نعم	probably ربما نعم	probably ربما نعم	neutral محايد	neutral محايد	probably ربما نعم	probably ربما نعم	Certainly نعم، بالتأكيد	Certainly نعم، بالتأكيد	Certainly نعم، بالتأكيد	probably ربما نعم	probably ربما نعم	Certainly نعم، بالتأكيد
<30	1-5 years ( من 1الى 5 سنوات )	21-30 patients ( من 21 الى 30 مريض)	Less than 15 minutes ( أقل من 15 دقيقة)	current smoker نعم، مدخن حاليأ	Hookah أرجيلة		Yes نعم	No لا	extremely interested مهتم جداً	No لا	No لا	at intervals or when symptomatic بشكل دوري متزامن مع وجود اعراض مرضية لديهم	3 – 5 minutes من 3 الى 5 دقائق	3 – 5 minutes من 3 الى 5 دقائق	c. I assisted only if they brought up the subject ساعدت المدخنين فقط اذا طرحوا موضوع الاقلاع	a. I did not arrange follow-up with my smoker’s patient’s لم انظم متابعة مع المدخنين	Have been doing this for more than 6 month بدأت العمل بذلك منذ أكثر من 6أشهر	Have been doing this for more than 6 month بدأت العمل بذلك منذ أكثر من 6أشهر	Have been doing this for more than 6 month بدأت العمل بذلك منذ أكثر من 6أشهر	Have been doing this for more than 6 month بدأت العمل بذلك منذ أكثر من 6أشهر	No intention to do this at all ليس لدي أي نية لعمل ذلك مطلقاً	Certainly نعم، بالتأكيد	Certainly نعم، بالتأكيد	Certainly نعم، بالتأكيد	Certainly نعم، بالتأكيد	Certainly نعم، بالتأكيد	Certainly نعم، بالتأكيد	Certainly نعم، بالتأكيد	neutral محايد	Certainly نعم، بالتأكيد	probably ربما نعم	neutral محايد	neutral محايد	Certainly نعم، بالتأكيد
>=50	more than 20 years ( اكثر من 20 سنة)	10-20 patients (من 10الى 20 مريض)	Less than 15 minutes ( أقل من 15 دقيقة)	current smoker نعم، مدخن حاليأ	E-cigarrete /vape سيجارة الكترونية	<10( اقل من 10)	Yes نعم	No لا	extremely interested مهتم جداً	No لا	No لا	first visit only اول زيارة فقط	1 – 2 minutes من دقيقة الى دقيقتين	1 – 2 minutes من دقيقة الى دقيقتين	b. I assisted smokers only if I they might be motivated to quit ساعدت المدخنين الذن لديهم حافز للاقلاع عن التدخين فقط	b. I arranged follow-up only if I thought the patient might be motivated to quit نظمت متابعة مع المدخنين فقط اذا ابدوا استعدادا للاقلاع	Considering doing this in the next 6 month لدي توجه لعمل ذلك خلال ال6 أشهر القادمة	Considering doing this in the next 6 month لدي توجه لعمل ذلك خلال ال6 أشهر القادمة	Considering doing this in the next 6 month لدي توجه لعمل ذلك خلال ال6 أشهر القادمة	Considering doing this in the next 6 month لدي توجه لعمل ذلك خلال ال6 أشهر القادمة	Considering doing this in the next 6 month لدي توجه لعمل ذلك خلال ال6 أشهر القادمة	probably ربما نعم	probably ربما نعم	probably ربما نعم	probably ربما نعم	Certainly نعم، بالتأكيد	Certainly نعم، بالتأكيد	probably ربما نعم	probably ربما نعم	Certainly نعم، بالتأكيد	probably ربما نعم	Certainly نعم، بالتأكيد	Certainly نعم، بالتأكيد	Certainly نعم، بالتأكيد
<30	6-10 years (من 6 الى 10 سنوات)	10-20 patients (من 10الى 20 مريض)	More than 41 minutes (أكثر من 41 دقيقة)	non-smoker لا، لم أدخن مطلقاً				No لا	extremely interested مهتم جداً	No لا	No لا	almost every visit بكل زيارة	3 – 5 minutes من 3 الى 5 دقائق	none at all لم اتحدث مطلقا مع اي منهم	a. I did not assist my patients who smoke لم اساعد مرضاي المدخنين	a. I did not arrange follow-up with my smoker’s patient’s لم انظم متابعة مع المدخنين	Considering doing this in the next month لدي توجه لعمل ذلك خلال الشهر القادم	Considering doing this in the next month لدي توجه لعمل ذلك خلال الشهر القادم	Considering doing this in the next month لدي توجه لعمل ذلك خلال الشهر القادم	Considering doing this in the next 6 month لدي توجه لعمل ذلك خلال ال6 أشهر القادمة	Considering doing this in the next 6 month لدي توجه لعمل ذلك خلال ال6 أشهر القادمة	probably not ربما لا	probably ربما نعم	probably not ربما لا	probably not ربما لا	probably not ربما لا	probably ربما نعم	probably not ربما لا	probably not ربما لا	probably not ربما لا	probably not ربما لا	probably not ربما لا	probably not ربما لا	probably not ربما لا
<30	less than one year (اقل من سنة)	less than 10 patients (اقل من 10 مرضى)	Less than 15 minutes ( أقل من 15 دقيقة)	current smoker نعم، مدخن حاليأ	E-cigarrete /vape سيجارة الكترونية		Yes نعم	No لا	somewhat interested مهتم قليلاً	Yes نعم	No لا	first visit only اول زيارة فقط	3 – 5 minutes من 3 الى 5 دقائق	none at all لم اتحدث مطلقا مع اي منهم	c. I assisted only if they brought up the subject ساعدت المدخنين فقط اذا طرحوا موضوع الاقلاع	b. I arranged follow-up only if I thought the patient might be motivated to quit نظمت متابعة مع المدخنين فقط اذا ابدوا استعدادا للاقلاع	Considering doing this in the next 6 month لدي توجه لعمل ذلك خلال ال6 أشهر القادمة	Considering doing this in the next month لدي توجه لعمل ذلك خلال الشهر القادم	Considering doing this in the next 6 month لدي توجه لعمل ذلك خلال ال6 أشهر القادمة	Considering doing this in the next 6 month لدي توجه لعمل ذلك خلال ال6 أشهر القادمة	Considering doing this in the next month لدي توجه لعمل ذلك خلال الشهر القادم	neutral محايد	probably not ربما لا	probably not ربما لا	certainly not لا، بالتأكيد	certainly not لا، بالتأكيد	certainly not لا، بالتأكيد	certainly not لا، بالتأكيد	probably ربما نعم	neutral محايد	probably ربما نعم	neutral محايد	probably ربما نعم	probably not ربما لا
<30	less than one year (اقل من سنة)	less than 10 patients (اقل من 10 مرضى)	Less than 15 minutes ( أقل من 15 دقيقة)	current smoker نعم، مدخن حاليأ	E-cigarrete /vape سيجارة الكترونية	<10( اقل من 10)	Yes نعم	No لا	extremely interested مهتم جداً	No لا	No لا	first visit only اول زيارة فقط	1 – 2 minutes من دقيقة الى دقيقتين	1 – 2 minutes من دقيقة الى دقيقتين	b. I assisted smokers only if I they might be motivated to quit ساعدت المدخنين الذن لديهم حافز للاقلاع عن التدخين فقط	b. I arranged follow-up only if I thought the patient might be motivated to quit نظمت متابعة مع المدخنين فقط اذا ابدوا استعدادا للاقلاع	Considering doing this in the next 6 month لدي توجه لعمل ذلك خلال ال6 أشهر القادمة	No intention to do this at all ليس لدي أي نية لعمل ذلك مطلقاً	Considering doing this in the next month لدي توجه لعمل ذلك خلال الشهر القادم	No intention to do this at all ليس لدي أي نية لعمل ذلك مطلقاً	Considering doing this in the next month لدي توجه لعمل ذلك خلال الشهر القادم	probably not ربما لا	certainly not لا، بالتأكيد	neutral محايد	certainly not لا، بالتأكيد	certainly not لا، بالتأكيد	neutral محايد	probably not ربما لا	neutral محايد	certainly not لا، بالتأكيد	probably not ربما لا	certainly not لا، بالتأكيد	certainly not لا، بالتأكيد	certainly not لا، بالتأكيد
<30	1-5 years ( من 1الى 5 سنوات )	10-20 patients (من 10الى 20 مريض)	Less than 15 minutes ( أقل من 15 دقيقة)	non-smoker لا، لم أدخن مطلقاً			No لا	No لا	somewhat interested مهتم قليلاً	No لا	No لا	at intervals or when symptomatic بشكل دوري متزامن مع وجود اعراض مرضية لديهم	1 – 2 minutes من دقيقة الى دقيقتين	1 – 2 minutes من دقيقة الى دقيقتين	c. I assisted only if they brought up the subject ساعدت المدخنين فقط اذا طرحوا موضوع الاقلاع	c. I arranged follow-up only if the patient brought up the subject نظمت متابعة فقط مع المدخنين اذا طرحوا الموضوع	Considering doing this in the next 6 month لدي توجه لعمل ذلك خلال ال6 أشهر القادمة	Considering doing this in the next 6 month لدي توجه لعمل ذلك خلال ال6 أشهر القادمة	Considering doing this in the next 6 month لدي توجه لعمل ذلك خلال ال6 أشهر القادمة	Considering doing this in the next 6 month لدي توجه لعمل ذلك خلال ال6 أشهر القادمة	Considering doing this in the next month لدي توجه لعمل ذلك خلال الشهر القادم	neutral محايد	neutral محايد	probably not ربما لا	neutral محايد	neutral محايد	neutral محايد	neutral محايد	neutral محايد	neutral محايد	probably not ربما لا	neutral محايد	neutral محايد	neutral محايد
<30	1-5 years ( من 1الى 5 سنوات )	more than 50 patients (أكثر من 50 مريض)	Less than 15 minutes ( أقل من 15 دقيقة)	non-smoker لا، لم أدخن مطلقاً				Yes نعم	not interested لست مهتما ابدا	Yes نعم	No لا	at intervals or when symptomatic بشكل دوري متزامن مع وجود اعراض مرضية لديهم	1 – 2 minutes من دقيقة الى دقيقتين	1 – 2 minutes من دقيقة الى دقيقتين	b. I assisted smokers only if I they might be motivated to quit ساعدت المدخنين الذن لديهم حافز للاقلاع عن التدخين فقط	b. I arranged follow-up only if I thought the patient might be motivated to quit نظمت متابعة مع المدخنين فقط اذا ابدوا استعدادا للاقلاع	Have been doing this for more than 6 month بدأت العمل بذلك منذ أكثر من 6أشهر	Considering doing this in the next 6 month لدي توجه لعمل ذلك خلال ال6 أشهر القادمة	No intention to do this at all ليس لدي أي نية لعمل ذلك مطلقاً	Have been doing this for more than 6 month بدأت العمل بذلك منذ أكثر من 6أشهر	No intention to do this at all ليس لدي أي نية لعمل ذلك مطلقاً	Certainly نعم، بالتأكيد	Certainly نعم، بالتأكيد	Certainly نعم، بالتأكيد	Certainly نعم، بالتأكيد	Certainly نعم، بالتأكيد	Certainly نعم، بالتأكيد	Certainly نعم، بالتأكيد	probably not ربما لا	Certainly نعم، بالتأكيد	Certainly نعم، بالتأكيد	probably not ربما لا	probably not ربما لا	Certainly نعم، بالتأكيد
<30	1-5 years ( من 1الى 5 سنوات )	10-20 patients (من 10الى 20 مريض)	15-20 minutes (من 15-20 دقيقة)	non-smoker لا، لم أدخن مطلقاً				No لا	not interested لست مهتما ابدا	No لا	No لا	at intervals or when symptomatic بشكل دوري متزامن مع وجود اعراض مرضية لديهم	1 – 2 minutes من دقيقة الى دقيقتين	none at all لم اتحدث مطلقا مع اي منهم	a. I did not assist my patients who smoke لم اساعد مرضاي المدخنين	a. I did not arrange follow-up with my smoker’s patient’s لم انظم متابعة مع المدخنين	Considering doing this in the next month لدي توجه لعمل ذلك خلال الشهر القادم	Considering doing this in the next month لدي توجه لعمل ذلك خلال الشهر القادم	Considering doing this in the next month لدي توجه لعمل ذلك خلال الشهر القادم	Considering doing this in the next month لدي توجه لعمل ذلك خلال الشهر القادم	Considering doing this in the next month لدي توجه لعمل ذلك خلال الشهر القادم	probably ربما نعم	probably ربما نعم	neutral محايد	probably ربما نعم	probably ربما نعم	probably ربما نعم	probably ربما نعم	probably ربما نعم	probably ربما نعم	probably ربما نعم	probably ربما نعم	probably ربما نعم	probably ربما نعم
>=50	16_20 years (من 16 الى 20 سنة)	41-50 patients (من 41 الى 50 مريض)	Less than 15 minutes ( أقل من 15 دقيقة)	current smoker نعم، مدخن حاليأ	Regular cigarette سيجارة عادية	11-20 (من 11الى 20)	No لا	No لا	extremely interested مهتم جداً	No لا	No لا	at intervals or when symptomatic بشكل دوري متزامن مع وجود اعراض مرضية لديهم	3 – 5 minutes من 3 الى 5 دقائق	3 – 5 minutes من 3 الى 5 دقائق	c. I assisted only if they brought up the subject ساعدت المدخنين فقط اذا طرحوا موضوع الاقلاع	d. I made it a point to arrange follow-up with all of my patient who smoke جعلت متابعة المرضى المدخنين محور اساسي	Have been doing this for more than 6 month بدأت العمل بذلك منذ أكثر من 6أشهر	Have been doing this for more than 6 month بدأت العمل بذلك منذ أكثر من 6أشهر	Have been doing this for more than 6 month بدأت العمل بذلك منذ أكثر من 6أشهر	Have been doing this for more than 6 month بدأت العمل بذلك منذ أكثر من 6أشهر	Have been doing this for more than 6 month بدأت العمل بذلك منذ أكثر من 6أشهر	Certainly نعم، بالتأكيد	Certainly نعم، بالتأكيد	probably ربما نعم	Certainly نعم، بالتأكيد	Certainly نعم، بالتأكيد	Certainly نعم، بالتأكيد	Certainly نعم، بالتأكيد	probably ربما نعم	Certainly نعم، بالتأكيد	Certainly نعم، بالتأكيد	probably not ربما لا	probably not ربما لا	Certainly نعم، بالتأكيد
<30	1-5 years ( من 1الى 5 سنوات )	10-20 patients (من 10الى 20 مريض)	Less than 15 minutes ( أقل من 15 دقيقة)	non-smoker لا، لم أدخن مطلقاً				Yes نعم	somewhat interested مهتم قليلاً	No لا	No لا	almost never اطلاقاً	6 – 10 minutes من 6 -10 دقائق	1 – 2 minutes من دقيقة الى دقيقتين	b. I assisted smokers only if I they might be motivated to quit ساعدت المدخنين الذن لديهم حافز للاقلاع عن التدخين فقط	a. I did not arrange follow-up with my smoker’s patient’s لم انظم متابعة مع المدخنين	Considering doing this in the next 6 month لدي توجه لعمل ذلك خلال ال6 أشهر القادمة	Considering doing this in the next 6 month لدي توجه لعمل ذلك خلال ال6 أشهر القادمة	No intention to do this at all ليس لدي أي نية لعمل ذلك مطلقاً	Considering doing this in the next 6 month لدي توجه لعمل ذلك خلال ال6 أشهر القادمة	No intention to do this at all ليس لدي أي نية لعمل ذلك مطلقاً	probably ربما نعم	probably ربما نعم	probably ربما نعم	Certainly نعم، بالتأكيد	probably ربما نعم	probably ربما نعم	neutral محايد	probably ربما نعم	neutral محايد	neutral محايد	neutral محايد	probably not ربما لا	probably not ربما لا
40-49	16_20 years (من 16 الى 20 سنة)	10-20 patients (من 10الى 20 مريض)	Less than 15 minutes ( أقل من 15 دقيقة)	non-smoker لا، لم أدخن مطلقاً				No لا	not interested لست مهتما ابدا	No لا	No لا	almost never اطلاقاً	none at all لم اتحدث مطلقا مع اي منهم	none at all لم اتحدث مطلقا مع اي منهم	c. I assisted only if they brought up the subject ساعدت المدخنين فقط اذا طرحوا موضوع الاقلاع	a. I did not arrange follow-up with my smoker’s patient’s لم انظم متابعة مع المدخنين	No intention to do this at all ليس لدي أي نية لعمل ذلك مطلقاً	No intention to do this at all ليس لدي أي نية لعمل ذلك مطلقاً	No intention to do this at all ليس لدي أي نية لعمل ذلك مطلقاً	No intention to do this at all ليس لدي أي نية لعمل ذلك مطلقاً	No intention to do this at all ليس لدي أي نية لعمل ذلك مطلقاً	probably not ربما لا	probably not ربما لا	probably not ربما لا	probably not ربما لا	probably not ربما لا	probably not ربما لا	probably not ربما لا	probably not ربما لا	Certainly نعم، بالتأكيد	probably not ربما لا	probably not ربما لا	probably not ربما لا	probably not ربما لا
30-39	1-5 years ( من 1الى 5 سنوات )	less than 10 patients (اقل من 10 مرضى)	36-40 minutes (من 36-40 دقيقة)	non-smoker لا، لم أدخن مطلقاً			No لا	Yes نعم	extremely interested مهتم جداً	No لا	No لا	at intervals or when symptomatic بشكل دوري متزامن مع وجود اعراض مرضية لديهم	3 – 5 minutes من 3 الى 5 دقائق	3 – 5 minutes من 3 الى 5 دقائق	b. I assisted smokers only if I they might be motivated to quit ساعدت المدخنين الذن لديهم حافز للاقلاع عن التدخين فقط	a. I did not arrange follow-up with my smoker’s patient’s لم انظم متابعة مع المدخنين	Have been doing this for more than 6 month بدأت العمل بذلك منذ أكثر من 6أشهر	Have been doing this for more than 6 month بدأت العمل بذلك منذ أكثر من 6أشهر	Have been doing this for more than 6 month بدأت العمل بذلك منذ أكثر من 6أشهر	Have been doing this for more than 6 month بدأت العمل بذلك منذ أكثر من 6أشهر	No intention to do this at all ليس لدي أي نية لعمل ذلك مطلقاً	Certainly نعم، بالتأكيد	Certainly نعم، بالتأكيد	Certainly نعم، بالتأكيد	Certainly نعم، بالتأكيد	probably ربما نعم	probably ربما نعم	probably ربما نعم	Certainly نعم، بالتأكيد	Certainly نعم، بالتأكيد	Certainly نعم، بالتأكيد	Certainly نعم، بالتأكيد	probably ربما نعم	neutral محايد
<30	1-5 years ( من 1الى 5 سنوات )	more than 50 patients (أكثر من 50 مريض)	Less than 15 minutes ( أقل من 15 دقيقة)	current smoker نعم، مدخن حاليأ	Regular cigarette سيجارة عادية	21-40 (من 21الى 40)	No لا	No لا	somewhat interested مهتم قليلاً	No لا	No لا	almost never اطلاقاً	3 – 5 minutes من 3 الى 5 دقائق	3 – 5 minutes من 3 الى 5 دقائق	b. I assisted smokers only if I they might be motivated to quit ساعدت المدخنين الذن لديهم حافز للاقلاع عن التدخين فقط	b. I arranged follow-up only if I thought the patient might be motivated to quit نظمت متابعة مع المدخنين فقط اذا ابدوا استعدادا للاقلاع	No intention to do this at all ليس لدي أي نية لعمل ذلك مطلقاً	Considering doing this in the next 6 month لدي توجه لعمل ذلك خلال ال6 أشهر القادمة	Considering doing this in the next 6 month لدي توجه لعمل ذلك خلال ال6 أشهر القادمة	Have been doing this for more than 6 month بدأت العمل بذلك منذ أكثر من 6أشهر	Have been doing this for more than 6 month بدأت العمل بذلك منذ أكثر من 6أشهر	probably ربما نعم	probably ربما نعم	neutral محايد	neutral محايد	neutral محايد	probably ربما نعم	probably ربما نعم	neutral محايد	Certainly نعم، بالتأكيد	Certainly نعم، بالتأكيد	certainly not لا، بالتأكيد	certainly not لا، بالتأكيد	certainly not لا، بالتأكيد
<30	1-5 years ( من 1الى 5 سنوات )	21-30 patients ( من 21 الى 30 مريض)	15-20 minutes (من 15-20 دقيقة)	non-smoker لا، لم أدخن مطلقاً			No لا	No لا	extremely interested مهتم جداً	No لا	No لا	at intervals or when symptomatic بشكل دوري متزامن مع وجود اعراض مرضية لديهم	1 – 2 minutes من دقيقة الى دقيقتين	1 – 2 minutes من دقيقة الى دقيقتين	b. I assisted smokers only if I they might be motivated to quit ساعدت المدخنين الذن لديهم حافز للاقلاع عن التدخين فقط	a. I did not arrange follow-up with my smoker’s patient’s لم انظم متابعة مع المدخنين	Considering doing this in the next month لدي توجه لعمل ذلك خلال الشهر القادم	Have been doing this for less than 6 month بدأت عمل ذلك منذ أقل من 6 أشهر	Considering doing this in the next month لدي توجه لعمل ذلك خلال الشهر القادم	Considering doing this in the next month لدي توجه لعمل ذلك خلال الشهر القادم	Considering doing this in the next month لدي توجه لعمل ذلك خلال الشهر القادم	neutral محايد	probably ربما نعم	probably ربما نعم	Certainly نعم، بالتأكيد	probably ربما نعم	probably ربما نعم	probably ربما نعم	probably ربما نعم	Certainly نعم، بالتأكيد	probably ربما نعم	probably ربما نعم	Certainly نعم، بالتأكيد	probably ربما نعم
>=50	more than 20 years ( اكثر من 20 سنة)	41-50 patients (من 41 الى 50 مريض)	21-35 minutes (من 21-35 دقيقة)	current smoker نعم، مدخن حاليأ	Regular cigarette سيجارة عادية	21-40 (من 21الى 40)	Yes نعم	Yes نعم	extremely interested مهتم جداً	No لا	No لا	at intervals or when symptomatic بشكل دوري متزامن مع وجود اعراض مرضية لديهم	11 minutes or more من 11 دقيقة فأكثر	11 minutes or more من 11 دقيقة فأكثر	d. I made it a point to assist all of my patients who smoke اجعل الاقلاع عن التدخين محور اساسي لمساعدة المرضى المدخنين دائماً	d. I made it a point to arrange follow-up with all of my patient who smoke جعلت متابعة المرضى المدخنين محور اساسي	Considering doing this in the next month لدي توجه لعمل ذلك خلال الشهر القادم	Considering doing this in the next month لدي توجه لعمل ذلك خلال الشهر القادم	Considering doing this in the next month لدي توجه لعمل ذلك خلال الشهر القادم	Considering doing this in the next month لدي توجه لعمل ذلك خلال الشهر القادم	Considering doing this in the next month لدي توجه لعمل ذلك خلال الشهر القادم	Certainly نعم، بالتأكيد	Certainly نعم، بالتأكيد	Certainly نعم، بالتأكيد	Certainly نعم، بالتأكيد	Certainly نعم، بالتأكيد	Certainly نعم، بالتأكيد	Certainly نعم، بالتأكيد	Certainly نعم، بالتأكيد	Certainly نعم، بالتأكيد	Certainly نعم، بالتأكيد	certainly not لا، بالتأكيد	certainly not لا، بالتأكيد	Certainly نعم، بالتأكيد
>=50	more than 20 years ( اكثر من 20 سنة)	41-50 patients (من 41 الى 50 مريض)	21-35 minutes (من 21-35 دقيقة)	current smoker نعم، مدخن حاليأ	Regular cigarette سيجارة عادية	21-40 (من 21الى 40)	Yes نعم	Yes نعم	extremely interested مهتم جداً	No لا	No لا	at intervals or when symptomatic بشكل دوري متزامن مع وجود اعراض مرضية لديهم	11 minutes or more من 11 دقيقة فأكثر	11 minutes or more من 11 دقيقة فأكثر	d. I made it a point to assist all of my patients who smoke اجعل الاقلاع عن التدخين محور اساسي لمساعدة المرضى المدخنين دائماً	d. I made it a point to arrange follow-up with all of my patient who smoke جعلت متابعة المرضى المدخنين محور اساسي	Considering doing this in the next month لدي توجه لعمل ذلك خلال الشهر القادم	Considering doing this in the next month لدي توجه لعمل ذلك خلال الشهر القادم	Considering doing this in the next month لدي توجه لعمل ذلك خلال الشهر القادم	Considering doing this in the next month لدي توجه لعمل ذلك خلال الشهر القادم	Considering doing this in the next month لدي توجه لعمل ذلك خلال الشهر القادم	Certainly نعم، بالتأكيد	Certainly نعم، بالتأكيد	Certainly نعم، بالتأكيد	Certainly نعم، بالتأكيد	Certainly نعم، بالتأكيد	Certainly نعم، بالتأكيد	Certainly نعم، بالتأكيد	Certainly نعم، بالتأكيد	Certainly نعم، بالتأكيد	Certainly نعم، بالتأكيد	certainly not لا، بالتأكيد	certainly not لا، بالتأكيد	Certainly نعم، بالتأكيد
>=50	more than 20 years ( اكثر من 20 سنة)	41-50 patients (من 41 الى 50 مريض)	21-35 minutes (من 21-35 دقيقة)	current smoker نعم، مدخن حاليأ	Regular cigarette سيجارة عادية	21-40 (من 21الى 40)	Yes نعم	Yes نعم	extremely interested مهتم جداً	No لا	No لا	at intervals or when symptomatic بشكل دوري متزامن مع وجود اعراض مرضية لديهم	11 minutes or more من 11 دقيقة فأكثر	11 minutes or more من 11 دقيقة فأكثر	d. I made it a point to assist all of my patients who smoke اجعل الاقلاع عن التدخين محور اساسي لمساعدة المرضى المدخنين دائماً	d. I made it a point to arrange follow-up with all of my patient who smoke جعلت متابعة المرضى المدخنين محور اساسي	Considering doing this in the next month لدي توجه لعمل ذلك خلال الشهر القادم	Considering doing this in the next month لدي توجه لعمل ذلك خلال الشهر القادم	Considering doing this in the next month لدي توجه لعمل ذلك خلال الشهر القادم	Considering doing this in the next month لدي توجه لعمل ذلك خلال الشهر القادم	Considering doing this in the next month لدي توجه لعمل ذلك خلال الشهر القادم	Certainly نعم، بالتأكيد	Certainly نعم، بالتأكيد	Certainly نعم، بالتأكيد	Certainly نعم، بالتأكيد	Certainly نعم، بالتأكيد	Certainly نعم، بالتأكيد	Certainly نعم، بالتأكيد	Certainly نعم، بالتأكيد	Certainly نعم، بالتأكيد	Certainly نعم، بالتأكيد	certainly not لا، بالتأكيد	certainly not لا، بالتأكيد	Certainly نعم، بالتأكيد
<30	1-5 years ( من 1الى 5 سنوات )	10-20 patients (من 10الى 20 مريض)	Less than 15 minutes ( أقل من 15 دقيقة)	non-smoker لا، لم أدخن مطلقاً				Yes نعم	somewhat interested مهتم قليلاً	No لا	No لا	almost never اطلاقاً	6 – 10 minutes من 6 -10 دقائق	1 – 2 minutes من دقيقة الى دقيقتين	b. I assisted smokers only if I they might be motivated to quit ساعدت المدخنين الذن لديهم حافز للاقلاع عن التدخين فقط	a. I did not arrange follow-up with my smoker’s patient’s لم انظم متابعة مع المدخنين	Considering doing this in the next 6 month لدي توجه لعمل ذلك خلال ال6 أشهر القادمة	Considering doing this in the next 6 month لدي توجه لعمل ذلك خلال ال6 أشهر القادمة	No intention to do this at all ليس لدي أي نية لعمل ذلك مطلقاً	Considering doing this in the next 6 month لدي توجه لعمل ذلك خلال ال6 أشهر القادمة	No intention to do this at all ليس لدي أي نية لعمل ذلك مطلقاً	probably ربما نعم	probably ربما نعم	probably ربما نعم	Certainly نعم، بالتأكيد	probably ربما نعم	probably ربما نعم	neutral محايد	probably ربما نعم	neutral محايد	neutral محايد	neutral محايد	certainly not لا، بالتأكيد	probably not ربما لا
30-39	1-5 years ( من 1الى 5 سنوات )	less than 10 patients (اقل من 10 مرضى)	36-40 minutes (من 36-40 دقيقة)	non-smoker لا، لم أدخن مطلقاً			No لا	Yes نعم	extremely interested مهتم جداً	No لا	No لا	at intervals or when symptomatic بشكل دوري متزامن مع وجود اعراض مرضية لديهم	3 – 5 minutes من 3 الى 5 دقائق	3 – 5 minutes من 3 الى 5 دقائق	b. I assisted smokers only if I they might be motivated to quit ساعدت المدخنين الذن لديهم حافز للاقلاع عن التدخين فقط	a. I did not arrange follow-up with my smoker’s patient’s لم انظم متابعة مع المدخنين	Have been doing this for more than 6 month بدأت العمل بذلك منذ أكثر من 6أشهر	Have been doing this for more than 6 month بدأت العمل بذلك منذ أكثر من 6أشهر	Have been doing this for more than 6 month بدأت العمل بذلك منذ أكثر من 6أشهر	Have been doing this for more than 6 month بدأت العمل بذلك منذ أكثر من 6أشهر	No intention to do this at all ليس لدي أي نية لعمل ذلك مطلقاً	Certainly نعم، بالتأكيد	Certainly نعم، بالتأكيد	Certainly نعم، بالتأكيد	Certainly نعم، بالتأكيد	probably ربما نعم	probably ربما نعم	probably ربما نعم	Certainly نعم، بالتأكيد	Certainly نعم، بالتأكيد	Certainly نعم، بالتأكيد	Certainly نعم، بالتأكيد	probably ربما نعم	neutral محايد
<30	1-5 years ( من 1الى 5 سنوات )	10-20 patients (من 10الى 20 مريض)	15-20 minutes (من 15-20 دقيقة)	non-smoker لا، لم أدخن مطلقاً				No لا	somewhat interested مهتم قليلاً	No لا	No لا	first visit only اول زيارة فقط	6 – 10 minutes من 6 -10 دقائق	3 – 5 minutes من 3 الى 5 دقائق	b. I assisted smokers only if I they might be motivated to quit ساعدت المدخنين الذن لديهم حافز للاقلاع عن التدخين فقط	b. I arranged follow-up only if I thought the patient might be motivated to quit نظمت متابعة مع المدخنين فقط اذا ابدوا استعدادا للاقلاع	Considering doing this in the next month لدي توجه لعمل ذلك خلال الشهر القادم	Considering doing this in the next month لدي توجه لعمل ذلك خلال الشهر القادم	Considering doing this in the next month لدي توجه لعمل ذلك خلال الشهر القادم	Considering doing this in the next month لدي توجه لعمل ذلك خلال الشهر القادم	Considering doing this in the next month لدي توجه لعمل ذلك خلال الشهر القادم	probably not ربما لا	Certainly نعم، بالتأكيد	probably ربما نعم	Certainly نعم، بالتأكيد	probably ربما نعم	probably ربما نعم	probably ربما نعم	probably ربما نعم	certainly not لا، بالتأكيد	probably ربما نعم	probably not ربما لا	probably not ربما لا	probably ربما نعم
30-39	1-5 years ( من 1الى 5 سنوات )	10-20 patients (من 10الى 20 مريض)	Less than 15 minutes ( أقل من 15 دقيقة)	non-smoker لا، لم أدخن مطلقاً				Yes نعم	somewhat interested مهتم قليلاً	No لا	No لا	almost never اطلاقاً	6 – 10 minutes من 6 -10 دقائق	1 – 2 minutes من دقيقة الى دقيقتين	b. I assisted smokers only if I they might be motivated to quit ساعدت المدخنين الذن لديهم حافز للاقلاع عن التدخين فقط	a. I did not arrange follow-up with my smoker’s patient’s لم انظم متابعة مع المدخنين	Considering doing this in the next 6 month لدي توجه لعمل ذلك خلال ال6 أشهر القادمة	Considering doing this in the next 6 month لدي توجه لعمل ذلك خلال ال6 أشهر القادمة	No intention to do this at all ليس لدي أي نية لعمل ذلك مطلقاً	Considering doing this in the next 6 month لدي توجه لعمل ذلك خلال ال6 أشهر القادمة	No intention to do this at all ليس لدي أي نية لعمل ذلك مطلقاً	probably ربما نعم	probably ربما نعم	probably ربما نعم	Certainly نعم، بالتأكيد	probably ربما نعم	probably ربما نعم	probably not ربما لا	probably ربما نعم	neutral محايد	neutral محايد	neutral محايد	certainly not لا، بالتأكيد	probably not ربما لا
30-39	1-5 years ( من 1الى 5 سنوات )	less than 10 patients (اقل من 10 مرضى)	36-40 minutes (من 36-40 دقيقة)	non-smoker لا، لم أدخن مطلقاً			No لا	Yes نعم	extremely interested مهتم جداً	No لا	No لا	almost every visit بكل زيارة	3 – 5 minutes من 3 الى 5 دقائق	3 – 5 minutes من 3 الى 5 دقائق	b. I assisted smokers only if I they might be motivated to quit ساعدت المدخنين الذن لديهم حافز للاقلاع عن التدخين فقط	a. I did not arrange follow-up with my smoker’s patient’s لم انظم متابعة مع المدخنين	Have been doing this for more than 6 month بدأت العمل بذلك منذ أكثر من 6أشهر	Have been doing this for more than 6 month بدأت العمل بذلك منذ أكثر من 6أشهر	Have been doing this for more than 6 month بدأت العمل بذلك منذ أكثر من 6أشهر	Have been doing this for more than 6 month بدأت العمل بذلك منذ أكثر من 6أشهر	No intention to do this at all ليس لدي أي نية لعمل ذلك مطلقاً	Certainly نعم، بالتأكيد	Certainly نعم، بالتأكيد	Certainly نعم، بالتأكيد	Certainly نعم، بالتأكيد	probably ربما نعم	probably ربما نعم	probably ربما نعم	Certainly نعم، بالتأكيد	Certainly نعم، بالتأكيد	Certainly نعم، بالتأكيد	Certainly نعم، بالتأكيد	probably ربما نعم	neutral محايد
<30	1-5 years ( من 1الى 5 سنوات )	31-40 patients (من 31 الى 40 مريض)	Less than 15 minutes ( أقل من 15 دقيقة)	non-smoker لا، لم أدخن مطلقاً				No لا	not interested لست مهتما ابدا	No لا	No لا	at intervals or when symptomatic بشكل دوري متزامن مع وجود اعراض مرضية لديهم	1 – 2 minutes من دقيقة الى دقيقتين	1 – 2 minutes من دقيقة الى دقيقتين	b. I assisted smokers only if I they might be motivated to quit ساعدت المدخنين الذن لديهم حافز للاقلاع عن التدخين فقط	b. I arranged follow-up only if I thought the patient might be motivated to quit نظمت متابعة مع المدخنين فقط اذا ابدوا استعدادا للاقلاع	Have been doing this for more than 6 month بدأت العمل بذلك منذ أكثر من 6أشهر	Considering doing this in the next 6 month لدي توجه لعمل ذلك خلال ال6 أشهر القادمة	No intention to do this at all ليس لدي أي نية لعمل ذلك مطلقاً	Have been doing this for more than 6 month بدأت العمل بذلك منذ أكثر من 6أشهر	No intention to do this at all ليس لدي أي نية لعمل ذلك مطلقاً	Certainly نعم، بالتأكيد	Certainly نعم، بالتأكيد	Certainly نعم، بالتأكيد	Certainly نعم، بالتأكيد	Certainly نعم، بالتأكيد	Certainly نعم، بالتأكيد	Certainly نعم، بالتأكيد	probably not ربما لا	Certainly نعم، بالتأكيد	Certainly نعم، بالتأكيد	probably not ربما لا	probably not ربما لا	Certainly نعم، بالتأكيد
30-39	1-5 years ( من 1الى 5 سنوات )	21-30 patients ( من 21 الى 30 مريض)	15-20 minutes (من 15-20 دقيقة)	non-smoker لا، لم أدخن مطلقاً				No لا	extremely interested مهتم جداً	No لا	No لا	at intervals or when symptomatic بشكل دوري متزامن مع وجود اعراض مرضية لديهم	1 – 2 minutes من دقيقة الى دقيقتين	1 – 2 minutes من دقيقة الى دقيقتين	b. I assisted smokers only if I they might be motivated to quit ساعدت المدخنين الذن لديهم حافز للاقلاع عن التدخين فقط	a. I did not arrange follow-up with my smoker’s patient’s لم انظم متابعة مع المدخنين	Considering doing this in the next month لدي توجه لعمل ذلك خلال الشهر القادم	Have been doing this for more than 6 month بدأت العمل بذلك منذ أكثر من 6أشهر	Considering doing this in the next 6 month لدي توجه لعمل ذلك خلال ال6 أشهر القادمة	Considering doing this in the next 6 month لدي توجه لعمل ذلك خلال ال6 أشهر القادمة	Considering doing this in the next 6 month لدي توجه لعمل ذلك خلال ال6 أشهر القادمة	neutral محايد	probably ربما نعم	Certainly نعم، بالتأكيد	probably ربما نعم	probably ربما نعم	probably ربما نعم	probably ربما نعم	Certainly نعم، بالتأكيد	probably ربما نعم	Certainly نعم، بالتأكيد	neutral محايد	neutral محايد	probably ربما نعم
<30	1-5 years ( من 1الى 5 سنوات )	10-20 patients (من 10الى 20 مريض)	Less than 15 minutes ( أقل من 15 دقيقة)	non-smoker لا، لم أدخن مطلقاً				No لا	somewhat interested مهتم قليلاً	No لا	No لا	at intervals or when symptomatic بشكل دوري متزامن مع وجود اعراض مرضية لديهم	1 – 2 minutes من دقيقة الى دقيقتين	1 – 2 minutes من دقيقة الى دقيقتين	c. I assisted only if they brought up the subject ساعدت المدخنين فقط اذا طرحوا موضوع الاقلاع	c. I arranged follow-up only if the patient brought up the subject نظمت متابعة فقط مع المدخنين اذا طرحوا الموضوع	Considering doing this in the next 6 month لدي توجه لعمل ذلك خلال ال6 أشهر القادمة	Considering doing this in the next 6 month لدي توجه لعمل ذلك خلال ال6 أشهر القادمة	Considering doing this in the next 6 month لدي توجه لعمل ذلك خلال ال6 أشهر القادمة	Considering doing this in the next 6 month لدي توجه لعمل ذلك خلال ال6 أشهر القادمة	Considering doing this in the next month لدي توجه لعمل ذلك خلال الشهر القادم	neutral محايد	neutral محايد	probably not ربما لا	neutral محايد	neutral محايد	neutral محايد	neutral محايد	probably not ربما لا	neutral محايد	neutral محايد	neutral محايد	certainly not لا، بالتأكيد	probably not ربما لا
>=50	16_20 years (من 16 الى 20 سنة)	41-50 patients (من 41 الى 50 مريض)	Less than 15 minutes ( أقل من 15 دقيقة)	current smoker نعم، مدخن حاليأ	Regular cigarette سيجارة عادية	11-20 (من 11الى 20)	No لا	No لا	extremely interested مهتم جداً	No لا	No لا	at intervals or when symptomatic بشكل دوري متزامن مع وجود اعراض مرضية لديهم	3 – 5 minutes من 3 الى 5 دقائق	3 – 5 minutes من 3 الى 5 دقائق	c. I assisted only if they brought up the subject ساعدت المدخنين فقط اذا طرحوا موضوع الاقلاع	d. I made it a point to arrange follow-up with all of my patient who smoke جعلت متابعة المرضى المدخنين محور اساسي	Have been doing this for more than 6 month بدأت العمل بذلك منذ أكثر من 6أشهر	Have been doing this for more than 6 month بدأت العمل بذلك منذ أكثر من 6أشهر	Have been doing this for more than 6 month بدأت العمل بذلك منذ أكثر من 6أشهر	Have been doing this for more than 6 month بدأت العمل بذلك منذ أكثر من 6أشهر	Have been doing this for more than 6 month بدأت العمل بذلك منذ أكثر من 6أشهر	Certainly نعم، بالتأكيد	Certainly نعم، بالتأكيد	probably ربما نعم	Certainly نعم، بالتأكيد	Certainly نعم، بالتأكيد	Certainly نعم، بالتأكيد	Certainly نعم، بالتأكيد	probably ربما نعم	Certainly نعم، بالتأكيد	Certainly نعم، بالتأكيد	neutral محايد	neutral محايد	probably ربما نعم
>=50	16_20 years (من 16 الى 20 سنة)	41-50 patients (من 41 الى 50 مريض)	Less than 15 minutes ( أقل من 15 دقيقة)	current smoker نعم، مدخن حاليأ	Regular cigarette سيجارة عادية	11-20 (من 11الى 20)	No لا	No لا	extremely interested مهتم جداً	No لا	No لا	at intervals or when symptomatic بشكل دوري متزامن مع وجود اعراض مرضية لديهم	3 – 5 minutes من 3 الى 5 دقائق	3 – 5 minutes من 3 الى 5 دقائق	c. I assisted only if they brought up the subject ساعدت المدخنين فقط اذا طرحوا موضوع الاقلاع	d. I made it a point to arrange follow-up with all of my patient who smoke جعلت متابعة المرضى المدخنين محور اساسي	Have been doing this for more than 6 month بدأت العمل بذلك منذ أكثر من 6أشهر	Have been doing this for more than 6 month بدأت العمل بذلك منذ أكثر من 6أشهر	Have been doing this for more than 6 month بدأت العمل بذلك منذ أكثر من 6أشهر	Have been doing this for more than 6 month بدأت العمل بذلك منذ أكثر من 6أشهر	Have been doing this for more than 6 month بدأت العمل بذلك منذ أكثر من 6أشهر	Certainly نعم، بالتأكيد	Certainly نعم، بالتأكيد	probably ربما نعم	Certainly نعم، بالتأكيد	Certainly نعم، بالتأكيد	Certainly نعم، بالتأكيد	Certainly نعم، بالتأكيد	probably ربما نعم	Certainly نعم، بالتأكيد	Certainly نعم، بالتأكيد	probably not ربما لا	probably not ربما لا	Certainly نعم، بالتأكيد
40-49	16_20 years (من 16 الى 20 سنة)	10-20 patients (من 10الى 20 مريض)	Less than 15 minutes ( أقل من 15 دقيقة)	non-smoker لا، لم أدخن مطلقاً				No لا	not interested لست مهتما ابدا	No لا	No لا	almost never اطلاقاً	none at all لم اتحدث مطلقا مع اي منهم	none at all لم اتحدث مطلقا مع اي منهم	c. I assisted only if they brought up the subject ساعدت المدخنين فقط اذا طرحوا موضوع الاقلاع	a. I did not arrange follow-up with my smoker’s patient’s لم انظم متابعة مع المدخنين	No intention to do this at all ليس لدي أي نية لعمل ذلك مطلقاً	No intention to do this at all ليس لدي أي نية لعمل ذلك مطلقاً	No intention to do this at all ليس لدي أي نية لعمل ذلك مطلقاً	No intention to do this at all ليس لدي أي نية لعمل ذلك مطلقاً	No intention to do this at all ليس لدي أي نية لعمل ذلك مطلقاً	probably not ربما لا	probably not ربما لا	probably not ربما لا	probably not ربما لا	probably not ربما لا	probably not ربما لا	probably not ربما لا	probably not ربما لا	probably not ربما لا	Certainly نعم، بالتأكيد	neutral محايد	neutral محايد	neutral محايد
30-39	6-10 years (من 6 الى 10 سنوات)	more than 50 patients (أكثر من 50 مريض)	21-35 minutes (من 21-35 دقيقة)	current smoker نعم، مدخن حاليأ	E-cigarrete /vape سيجارة الكترونية	<10( اقل من 10)	Yes نعم	No لا	somewhat interested مهتم قليلاً	No لا	No لا	at intervals or when symptomatic بشكل دوري متزامن مع وجود اعراض مرضية لديهم	1 – 2 minutes من دقيقة الى دقيقتين	1 – 2 minutes من دقيقة الى دقيقتين	c. I assisted only if they brought up the subject ساعدت المدخنين فقط اذا طرحوا موضوع الاقلاع	a. I did not arrange follow-up with my smoker’s patient’s لم انظم متابعة مع المدخنين	Considering doing this in the next 6 month لدي توجه لعمل ذلك خلال ال6 أشهر القادمة	Considering doing this in the next 6 month لدي توجه لعمل ذلك خلال ال6 أشهر القادمة	Considering doing this in the next 6 month لدي توجه لعمل ذلك خلال ال6 أشهر القادمة	Considering doing this in the next 6 month لدي توجه لعمل ذلك خلال ال6 أشهر القادمة	Considering doing this in the next 6 month لدي توجه لعمل ذلك خلال ال6 أشهر القادمة	probably ربما نعم	probably ربما نعم	probably ربما نعم	probably ربما نعم	probably ربما نعم	probably ربما نعم	probably ربما نعم	probably ربما نعم	neutral محايد	probably not ربما لا	probably not ربما لا	probably not ربما لا	probably not ربما لا
<30	1-5 years ( من 1الى 5 سنوات )	41-50 patients (من 41 الى 50 مريض)	Less than 15 minutes ( أقل من 15 دقيقة)	current smoker نعم، مدخن حاليأ	Regular cigarette سيجارة عادية	21-40 (من 21الى 40)	No لا	No لا	somewhat interested مهتم قليلاً	No لا	No لا	first visit only اول زيارة فقط	3 – 5 minutes من 3 الى 5 دقائق	3 – 5 minutes من 3 الى 5 دقائق	b. I assisted smokers only if I they might be motivated to quit ساعدت المدخنين الذن لديهم حافز للاقلاع عن التدخين فقط	b. I arranged follow-up only if I thought the patient might be motivated to quit نظمت متابعة مع المدخنين فقط اذا ابدوا استعدادا للاقلاع	No intention to do this at all ليس لدي أي نية لعمل ذلك مطلقاً	Considering doing this in the next 6 month لدي توجه لعمل ذلك خلال ال6 أشهر القادمة	Considering doing this in the next 6 month لدي توجه لعمل ذلك خلال ال6 أشهر القادمة	Have been doing this for more than 6 month بدأت العمل بذلك منذ أكثر من 6أشهر	Have been doing this for more than 6 month بدأت العمل بذلك منذ أكثر من 6أشهر	probably ربما نعم	probably ربما نعم	neutral محايد	neutral محايد	neutral محايد	probably ربما نعم	probably ربما نعم	neutral محايد	Certainly نعم، بالتأكيد	Certainly نعم، بالتأكيد	certainly not لا، بالتأكيد	certainly not لا، بالتأكيد	certainly not لا، بالتأكيد
>=50	more than 20 years ( اكثر من 20 سنة)	less than 10 patients (اقل من 10 مرضى)	21-35 minutes (من 21-35 دقيقة)	current smoker نعم، مدخن حاليأ	Regular cigarette سيجارة عادية	11-20 (من 11الى 20)	No لا	No لا	extremely interested مهتم جداً	No لا	No لا	at intervals or when symptomatic بشكل دوري متزامن مع وجود اعراض مرضية لديهم	6 – 10 minutes من 6 -10 دقائق	6 – 10 minutes من 6 الى 10 دقائق	b. I assisted smokers only if I they might be motivated to quit ساعدت المدخنين الذن لديهم حافز للاقلاع عن التدخين فقط	a. I did not arrange follow-up with my smoker’s patient’s لم انظم متابعة مع المدخنين	Have been doing this for more than 6 month بدأت العمل بذلك منذ أكثر من 6أشهر	Have been doing this for more than 6 month بدأت العمل بذلك منذ أكثر من 6أشهر	Have been doing this for more than 6 month بدأت العمل بذلك منذ أكثر من 6أشهر	Have been doing this for more than 6 month بدأت العمل بذلك منذ أكثر من 6أشهر	Have been doing this for more than 6 month بدأت العمل بذلك منذ أكثر من 6أشهر	Certainly نعم، بالتأكيد	Certainly نعم، بالتأكيد	Certainly نعم، بالتأكيد	Certainly نعم، بالتأكيد	Certainly نعم، بالتأكيد	Certainly نعم، بالتأكيد	Certainly نعم، بالتأكيد	Certainly نعم، بالتأكيد	Certainly نعم، بالتأكيد	Certainly نعم، بالتأكيد	certainly not لا، بالتأكيد	certainly not لا، بالتأكيد	Certainly نعم، بالتأكيد
30-39	1-5 years ( من 1الى 5 سنوات )	less than 10 patients (اقل من 10 مرضى)	36-40 minutes (من 36-40 دقيقة)	non-smoker لا، لم أدخن مطلقاً				Yes نعم	extremely interested مهتم جداً	No لا	No لا	almost every visit بكل زيارة	3 – 5 minutes من 3 الى 5 دقائق	3 – 5 minutes من 3 الى 5 دقائق	b. I assisted smokers only if I they might be motivated to quit ساعدت المدخنين الذن لديهم حافز للاقلاع عن التدخين فقط	a. I did not arrange follow-up with my smoker’s patient’s لم انظم متابعة مع المدخنين	Have been doing this for more than 6 month بدأت العمل بذلك منذ أكثر من 6أشهر	Have been doing this for more than 6 month بدأت العمل بذلك منذ أكثر من 6أشهر	Have been doing this for more than 6 month بدأت العمل بذلك منذ أكثر من 6أشهر	Have been doing this for more than 6 month بدأت العمل بذلك منذ أكثر من 6أشهر	No intention to do this at all ليس لدي أي نية لعمل ذلك مطلقاً	Certainly نعم، بالتأكيد	Certainly نعم، بالتأكيد	Certainly نعم، بالتأكيد	Certainly نعم، بالتأكيد	probably ربما نعم	probably ربما نعم	probably ربما نعم	Certainly نعم، بالتأكيد	Certainly نعم، بالتأكيد	Certainly نعم، بالتأكيد	Certainly نعم، بالتأكيد	probably ربما نعم	neutral محايد
<30	1-5 years ( من 1الى 5 سنوات )	21-30 patients ( من 21 الى 30 مريض)	Less than 15 minutes ( أقل من 15 دقيقة)	current smoker نعم، مدخن حاليأ	E-cigarrete /vape سيجارة الكترونية	<10( اقل من 10)	Yes نعم	No لا	not interested لست مهتما ابدا	No لا	No لا	almost every visit بكل زيارة	3 – 5 minutes من 3 الى 5 دقائق	1 – 2 minutes من دقيقة الى دقيقتين	b. I assisted smokers only if I they might be motivated to quit ساعدت المدخنين الذن لديهم حافز للاقلاع عن التدخين فقط	c. I arranged follow-up only if the patient brought up the subject نظمت متابعة فقط مع المدخنين اذا طرحوا الموضوع	No intention to do this at all ليس لدي أي نية لعمل ذلك مطلقاً	Considering doing this in the next 6 month لدي توجه لعمل ذلك خلال ال6 أشهر القادمة	Considering doing this in the next 6 month لدي توجه لعمل ذلك خلال ال6 أشهر القادمة	Considering doing this in the next month لدي توجه لعمل ذلك خلال الشهر القادم	Considering doing this in the next 6 month لدي توجه لعمل ذلك خلال ال6 أشهر القادمة	certainly not لا، بالتأكيد	probably not ربما لا	probably not ربما لا	probably not ربما لا	probably not ربما لا	probably not ربما لا	probably not ربما لا	probably not ربما لا	probably not ربما لا	probably not ربما لا	probably not ربما لا	probably not ربما لا	probably not ربما لا
<30	less than one year (اقل من سنة)	less than 10 patients (اقل من 10 مرضى)	Less than 15 minutes ( أقل من 15 دقيقة)	current smoker نعم، مدخن حاليأ	Regular cigarette سيجارة عادية	21-40 (من 21الى 40)	No لا	No لا	extremely interested مهتم جداً	Yes نعم	Yes نعم	almost every visit بكل زيارة	none at all لم اتحدث مطلقا مع اي منهم	none at all لم اتحدث مطلقا مع اي منهم	d. I made it a point to assist all of my patients who smoke اجعل الاقلاع عن التدخين محور اساسي لمساعدة المرضى المدخنين دائماً	d. I made it a point to arrange follow-up with all of my patient who smoke جعلت متابعة المرضى المدخنين محور اساسي	Considering doing this in the next 6 month لدي توجه لعمل ذلك خلال ال6 أشهر القادمة	No intention to do this at all ليس لدي أي نية لعمل ذلك مطلقاً	No intention to do this at all ليس لدي أي نية لعمل ذلك مطلقاً	No intention to do this at all ليس لدي أي نية لعمل ذلك مطلقاً	No intention to do this at all ليس لدي أي نية لعمل ذلك مطلقاً	Certainly نعم، بالتأكيد	Certainly نعم، بالتأكيد	Certainly نعم، بالتأكيد	Certainly نعم، بالتأكيد	Certainly نعم، بالتأكيد	Certainly نعم، بالتأكيد	Certainly نعم، بالتأكيد	Certainly نعم، بالتأكيد	Certainly نعم، بالتأكيد	Certainly نعم، بالتأكيد	Certainly نعم، بالتأكيد	Certainly نعم، بالتأكيد	Certainly نعم، بالتأكيد
30-39	less than one year (اقل من سنة)	41-50 patients (من 41 الى 50 مريض)	Less than 15 minutes ( أقل من 15 دقيقة)	current smoker نعم، مدخن حاليأ	E-cigarrete /vape سيجارة الكترونية		Yes نعم	No لا	not interested لست مهتما ابدا	No لا	No لا	almost never اطلاقاً	none at all لم اتحدث مطلقا مع اي منهم	none at all لم اتحدث مطلقا مع اي منهم	a. I did not assist my patients who smoke لم اساعد مرضاي المدخنين	a. I did not arrange follow-up with my smoker’s patient’s لم انظم متابعة مع المدخنين	No intention to do this at all ليس لدي أي نية لعمل ذلك مطلقاً	No intention to do this at all ليس لدي أي نية لعمل ذلك مطلقاً	No intention to do this at all ليس لدي أي نية لعمل ذلك مطلقاً	No intention to do this at all ليس لدي أي نية لعمل ذلك مطلقاً	No intention to do this at all ليس لدي أي نية لعمل ذلك مطلقاً	certainly not لا، بالتأكيد	probably not ربما لا	certainly not لا، بالتأكيد	certainly not لا، بالتأكيد	certainly not لا، بالتأكيد	certainly not لا، بالتأكيد	certainly not لا، بالتأكيد	certainly not لا، بالتأكيد	certainly not لا، بالتأكيد	certainly not لا، بالتأكيد	certainly not لا، بالتأكيد	certainly not لا، بالتأكيد	certainly not لا، بالتأكيد
<30	1-5 years ( من 1الى 5 سنوات )	10-20 patients (من 10الى 20 مريض)	15-20 minutes (من 15-20 دقيقة)	current smoker نعم، مدخن حاليأ	Regular cigarette سيجارة عادية, Hookah أرجيلة	11-20 (من 11الى 20)	Yes نعم	No لا	extremely interested مهتم جداً	No لا	No لا	first visit only اول زيارة فقط	3 – 5 minutes من 3 الى 5 دقائق	3 – 5 minutes من 3 الى 5 دقائق	b. I assisted smokers only if I they might be motivated to quit ساعدت المدخنين الذن لديهم حافز للاقلاع عن التدخين فقط	b. I arranged follow-up only if I thought the patient might be motivated to quit نظمت متابعة مع المدخنين فقط اذا ابدوا استعدادا للاقلاع	Have been doing this for less than 6 month بدأت عمل ذلك منذ أقل من 6 أشهر	Have been doing this for less than 6 month بدأت عمل ذلك منذ أقل من 6 أشهر	Have been doing this for less than 6 month بدأت عمل ذلك منذ أقل من 6 أشهر	Have been doing this for less than 6 month بدأت عمل ذلك منذ أقل من 6 أشهر	Have been doing this for less than 6 month بدأت عمل ذلك منذ أقل من 6 أشهر	Certainly نعم، بالتأكيد	Certainly نعم، بالتأكيد	Certainly نعم، بالتأكيد	Certainly نعم، بالتأكيد	probably ربما نعم	probably ربما نعم	probably ربما نعم	neutral محايد	probably ربما نعم	Certainly نعم، بالتأكيد	Certainly نعم، بالتأكيد	Certainly نعم، بالتأكيد	probably ربما نعم
>=50	more than 20 years ( اكثر من 20 سنة)	more than 50 patients (أكثر من 50 مريض)	Less than 15 minutes ( أقل من 15 دقيقة)	non-smoker لا، لم أدخن مطلقاً				No لا	not interested لست مهتما ابدا	No لا	No لا	almost never اطلاقاً	none at all لم اتحدث مطلقا مع اي منهم	none at all لم اتحدث مطلقا مع اي منهم	a. I did not assist my patients who smoke لم اساعد مرضاي المدخنين	a. I did not arrange follow-up with my smoker’s patient’s لم انظم متابعة مع المدخنين	Considering doing this in the next 6 month لدي توجه لعمل ذلك خلال ال6 أشهر القادمة	Considering doing this in the next 6 month لدي توجه لعمل ذلك خلال ال6 أشهر القادمة	Considering doing this in the next 6 month لدي توجه لعمل ذلك خلال ال6 أشهر القادمة	Considering doing this in the next 6 month لدي توجه لعمل ذلك خلال ال6 أشهر القادمة	Considering doing this in the next 6 month لدي توجه لعمل ذلك خلال ال6 أشهر القادمة	Certainly نعم، بالتأكيد	Certainly نعم، بالتأكيد	Certainly نعم، بالتأكيد	Certainly نعم، بالتأكيد	Certainly نعم، بالتأكيد	Certainly نعم، بالتأكيد	Certainly نعم، بالتأكيد	Certainly نعم، بالتأكيد	Certainly نعم، بالتأكيد	Certainly نعم، بالتأكيد	certainly not لا، بالتأكيد	certainly not لا، بالتأكيد	Certainly نعم، بالتأكيد
<30	1-5 years ( من 1الى 5 سنوات )	41-50 patients (من 41 الى 50 مريض)	Less than 15 minutes ( أقل من 15 دقيقة)	non-smoker لا، لم أدخن مطلقاً				No لا	extremely interested مهتم جداً	No لا	No لا	almost every visit بكل زيارة	1 – 2 minutes من دقيقة الى دقيقتين	1 – 2 minutes من دقيقة الى دقيقتين	b. I assisted smokers only if I they might be motivated to quit ساعدت المدخنين الذن لديهم حافز للاقلاع عن التدخين فقط	c. I arranged follow-up only if the patient brought up the subject نظمت متابعة فقط مع المدخنين اذا طرحوا الموضوع	Have been doing this for more than 6 month بدأت العمل بذلك منذ أكثر من 6أشهر	Have been doing this for more than 6 month بدأت العمل بذلك منذ أكثر من 6أشهر	Have been doing this for more than 6 month بدأت العمل بذلك منذ أكثر من 6أشهر	Have been doing this for more than 6 month بدأت العمل بذلك منذ أكثر من 6أشهر	Have been doing this for more than 6 month بدأت العمل بذلك منذ أكثر من 6أشهر	Certainly نعم، بالتأكيد	Certainly نعم، بالتأكيد	Certainly نعم، بالتأكيد	Certainly نعم، بالتأكيد	Certainly نعم، بالتأكيد	Certainly نعم، بالتأكيد	Certainly نعم، بالتأكيد	Certainly نعم، بالتأكيد	Certainly نعم، بالتأكيد	Certainly نعم، بالتأكيد	Certainly نعم، بالتأكيد	Certainly نعم، بالتأكيد	Certainly نعم، بالتأكيد
30-39	6-10 years (من 6 الى 10 سنوات)	21-30 patients ( من 21 الى 30 مريض)	Less than 15 minutes ( أقل من 15 دقيقة)	non-smoker لا، لم أدخن مطلقاً				No لا	extremely interested مهتم جداً	No لا	No لا	at intervals or when symptomatic بشكل دوري متزامن مع وجود اعراض مرضية لديهم	1 – 2 minutes من دقيقة الى دقيقتين	1 – 2 minutes من دقيقة الى دقيقتين	b. I assisted smokers only if I they might be motivated to quit ساعدت المدخنين الذن لديهم حافز للاقلاع عن التدخين فقط	a. I did not arrange follow-up with my smoker’s patient’s لم انظم متابعة مع المدخنين	Considering doing this in the next 6 month لدي توجه لعمل ذلك خلال ال6 أشهر القادمة	Considering doing this in the next 6 month لدي توجه لعمل ذلك خلال ال6 أشهر القادمة	Considering doing this in the next 6 month لدي توجه لعمل ذلك خلال ال6 أشهر القادمة	Considering doing this in the next 6 month لدي توجه لعمل ذلك خلال ال6 أشهر القادمة	Considering doing this in the next 6 month لدي توجه لعمل ذلك خلال ال6 أشهر القادمة	probably ربما نعم	probably ربما نعم	probably ربما نعم	probably ربما نعم	probably ربما نعم	probably ربما نعم	probably ربما نعم	probably ربما نعم	probably ربما نعم	probably ربما نعم	probably ربما نعم	probably ربما نعم	probably ربما نعم
30-39	6-10 years (من 6 الى 10 سنوات)	10-20 patients (من 10الى 20 مريض)	36-40 minutes (من 36-40 دقيقة)	non-smoker لا، لم أدخن مطلقاً				No لا	somewhat interested مهتم قليلاً	Yes نعم	No لا	almost every visit بكل زيارة	3 – 5 minutes من 3 الى 5 دقائق	3 – 5 minutes من 3 الى 5 دقائق	d. I made it a point to assist all of my patients who smoke اجعل الاقلاع عن التدخين محور اساسي لمساعدة المرضى المدخنين دائماً	d. I made it a point to arrange follow-up with all of my patient who smoke جعلت متابعة المرضى المدخنين محور اساسي	Have been doing this for more than 6 month بدأت العمل بذلك منذ أكثر من 6أشهر	Have been doing this for more than 6 month بدأت العمل بذلك منذ أكثر من 6أشهر	Have been doing this for more than 6 month بدأت العمل بذلك منذ أكثر من 6أشهر	Have been doing this for more than 6 month بدأت العمل بذلك منذ أكثر من 6أشهر	Have been doing this for more than 6 month بدأت العمل بذلك منذ أكثر من 6أشهر	Certainly نعم، بالتأكيد	Certainly نعم، بالتأكيد	Certainly نعم، بالتأكيد	Certainly نعم، بالتأكيد	Certainly نعم، بالتأكيد	probably ربما نعم	Certainly نعم، بالتأكيد	Certainly نعم، بالتأكيد	Certainly نعم، بالتأكيد	Certainly نعم، بالتأكيد	Certainly نعم، بالتأكيد	Certainly نعم، بالتأكيد	Certainly نعم، بالتأكيد
30-39	1-5 years ( من 1الى 5 سنوات )	10-20 patients (من 10الى 20 مريض)	15-20 minutes (من 15-20 دقيقة)	non-smoker لا، لم أدخن مطلقاً				Yes نعم	extremely interested مهتم جداً	No لا	No لا	first visit only اول زيارة فقط	3 – 5 minutes من 3 الى 5 دقائق	3 – 5 minutes من 3 الى 5 دقائق	b. I assisted smokers only if I they might be motivated to quit ساعدت المدخنين الذن لديهم حافز للاقلاع عن التدخين فقط	b. I arranged follow-up only if I thought the patient might be motivated to quit نظمت متابعة مع المدخنين فقط اذا ابدوا استعدادا للاقلاع	Have been doing this for more than 6 month بدأت العمل بذلك منذ أكثر من 6أشهر	Have been doing this for more than 6 month بدأت العمل بذلك منذ أكثر من 6أشهر	Have been doing this for more than 6 month بدأت العمل بذلك منذ أكثر من 6أشهر	Have been doing this for more than 6 month بدأت العمل بذلك منذ أكثر من 6أشهر	Have been doing this for more than 6 month بدأت العمل بذلك منذ أكثر من 6أشهر	probably ربما نعم	probably ربما نعم	probably ربما نعم	probably ربما نعم	Certainly نعم، بالتأكيد	Certainly نعم، بالتأكيد	neutral محايد	neutral محايد	Certainly نعم، بالتأكيد	Certainly نعم، بالتأكيد	Certainly نعم، بالتأكيد	probably ربما نعم	probably ربما نعم
>=50	more than 20 years ( اكثر من 20 سنة)	21-30 patients ( من 21 الى 30 مريض)	Less than 15 minutes ( أقل من 15 دقيقة)	non-smoker لا، لم أدخن مطلقاً				No لا	not interested لست مهتما ابدا	No لا	No لا	at intervals or when symptomatic بشكل دوري متزامن مع وجود اعراض مرضية لديهم	1 – 2 minutes من دقيقة الى دقيقتين	none at all لم اتحدث مطلقا مع اي منهم	a. I did not assist my patients who smoke لم اساعد مرضاي المدخنين	a. I did not arrange follow-up with my smoker’s patient’s لم انظم متابعة مع المدخنين	No intention to do this at all ليس لدي أي نية لعمل ذلك مطلقاً	Have been doing this for more than 6 month بدأت العمل بذلك منذ أكثر من 6أشهر	No intention to do this at all ليس لدي أي نية لعمل ذلك مطلقاً	No intention to do this at all ليس لدي أي نية لعمل ذلك مطلقاً	No intention to do this at all ليس لدي أي نية لعمل ذلك مطلقاً	probably ربما نعم	probably ربما نعم	neutral محايد	probably ربما نعم	probably not ربما لا	probably ربما نعم	probably ربما نعم	probably ربما نعم	certainly not لا، بالتأكيد	certainly not لا، بالتأكيد	certainly not لا، بالتأكيد	certainly not لا، بالتأكيد	certainly not لا، بالتأكيد
<30	1-5 years ( من 1الى 5 سنوات )	10-20 patients (من 10الى 20 مريض)	Less than 15 minutes ( أقل من 15 دقيقة)	non-smoker لا، لم أدخن مطلقاً				No لا	not interested لست مهتما ابدا	No لا	No لا	first visit only اول زيارة فقط	1 – 2 minutes من دقيقة الى دقيقتين	none at all لم اتحدث مطلقا مع اي منهم	a. I did not assist my patients who smoke لم اساعد مرضاي المدخنين	a. I did not arrange follow-up with my smoker’s patient’s لم انظم متابعة مع المدخنين	No intention to do this at all ليس لدي أي نية لعمل ذلك مطلقاً	No intention to do this at all ليس لدي أي نية لعمل ذلك مطلقاً	No intention to do this at all ليس لدي أي نية لعمل ذلك مطلقاً	No intention to do this at all ليس لدي أي نية لعمل ذلك مطلقاً	No intention to do this at all ليس لدي أي نية لعمل ذلك مطلقاً	probably not ربما لا	neutral محايد	neutral محايد	probably ربما نعم	probably ربما نعم	probably ربما نعم	probably ربما نعم	probably ربما نعم	certainly not لا، بالتأكيد	certainly not لا، بالتأكيد	certainly not لا، بالتأكيد	certainly not لا، بالتأكيد	certainly not لا، بالتأكيد
<30	1-5 years ( من 1الى 5 سنوات )	more than 50 patients (أكثر من 50 مريض)	Less than 15 minutes ( أقل من 15 دقيقة)	non-smoker لا، لم أدخن مطلقاً				No لا	extremely interested مهتم جداً	No لا	No لا	at intervals or when symptomatic بشكل دوري متزامن مع وجود اعراض مرضية لديهم	6 – 10 minutes من 6 -10 دقائق	6 – 10 minutes من 6 الى 10 دقائق	c. I assisted only if they brought up the subject ساعدت المدخنين فقط اذا طرحوا موضوع الاقلاع	b. I arranged follow-up only if I thought the patient might be motivated to quit نظمت متابعة مع المدخنين فقط اذا ابدوا استعدادا للاقلاع	Have been doing this for more than 6 month بدأت العمل بذلك منذ أكثر من 6أشهر	Have been doing this for more than 6 month بدأت العمل بذلك منذ أكثر من 6أشهر	Have been doing this for more than 6 month بدأت العمل بذلك منذ أكثر من 6أشهر	Considering doing this in the next month لدي توجه لعمل ذلك خلال الشهر القادم	Considering doing this in the next 6 month لدي توجه لعمل ذلك خلال ال6 أشهر القادمة	Certainly نعم، بالتأكيد	Certainly نعم، بالتأكيد	Certainly نعم، بالتأكيد	Certainly نعم، بالتأكيد	Certainly نعم، بالتأكيد	Certainly نعم، بالتأكيد	Certainly نعم، بالتأكيد	neutral محايد	Certainly نعم، بالتأكيد	Certainly نعم، بالتأكيد	certainly not لا، بالتأكيد	certainly not لا، بالتأكيد	Certainly نعم، بالتأكيد
40-49	more than 20 years ( اكثر من 20 سنة)	more than 50 patients (أكثر من 50 مريض)	Less than 15 minutes ( أقل من 15 دقيقة)	non-smoker لا، لم أدخن مطلقاً				No لا	somewhat interested مهتم قليلاً	No لا	No لا	almost never اطلاقاً	none at all لم اتحدث مطلقا مع اي منهم	none at all لم اتحدث مطلقا مع اي منهم	a. I did not assist my patients who smoke لم اساعد مرضاي المدخنين	a. I did not arrange follow-up with my smoker’s patient’s لم انظم متابعة مع المدخنين	No intention to do this at all ليس لدي أي نية لعمل ذلك مطلقاً	No intention to do this at all ليس لدي أي نية لعمل ذلك مطلقاً	No intention to do this at all ليس لدي أي نية لعمل ذلك مطلقاً	No intention to do this at all ليس لدي أي نية لعمل ذلك مطلقاً	No intention to do this at all ليس لدي أي نية لعمل ذلك مطلقاً	neutral محايد	neutral محايد	neutral محايد	certainly not لا، بالتأكيد	certainly not لا، بالتأكيد	certainly not لا، بالتأكيد	certainly not لا، بالتأكيد	certainly not لا، بالتأكيد	certainly not لا، بالتأكيد	certainly not لا، بالتأكيد	certainly not لا، بالتأكيد	certainly not لا، بالتأكيد	certainly not لا، بالتأكيد
<30	1-5 years ( من 1الى 5 سنوات )	31-40 patients (من 31 الى 40 مريض)	15-20 minutes (من 15-20 دقيقة)	non-smoker لا، لم أدخن مطلقاً				Yes نعم	somewhat interested مهتم قليلاً	No لا	No لا	at intervals or when symptomatic بشكل دوري متزامن مع وجود اعراض مرضية لديهم	1 – 2 minutes من دقيقة الى دقيقتين	none at all لم اتحدث مطلقا مع اي منهم	c. I assisted only if they brought up the subject ساعدت المدخنين فقط اذا طرحوا موضوع الاقلاع	b. I arranged follow-up only if I thought the patient might be motivated to quit نظمت متابعة مع المدخنين فقط اذا ابدوا استعدادا للاقلاع	Have been doing this for more than 6 month بدأت العمل بذلك منذ أكثر من 6أشهر	Have been doing this for more than 6 month بدأت العمل بذلك منذ أكثر من 6أشهر	Considering doing this in the next month لدي توجه لعمل ذلك خلال الشهر القادم	Have been doing this for less than 6 month بدأت عمل ذلك منذ أقل من 6 أشهر	Considering doing this in the next month لدي توجه لعمل ذلك خلال الشهر القادم	probably ربما نعم	probably ربما نعم	neutral محايد	neutral محايد	neutral محايد	neutral محايد	probably ربما نعم	probably ربما نعم	neutral محايد	probably not ربما لا	probably ربما نعم	probably not ربما لا	neutral محايد
<30	less than one year (اقل من سنة)	10-20 patients (من 10الى 20 مريض)	Less than 15 minutes ( أقل من 15 دقيقة)	non-smoker لا، لم أدخن مطلقاً				No لا	extremely interested مهتم جداً	Yes نعم	No لا	at intervals or when symptomatic بشكل دوري متزامن مع وجود اعراض مرضية لديهم	1 – 2 minutes من دقيقة الى دقيقتين	1 – 2 minutes من دقيقة الى دقيقتين	b. I assisted smokers only if I they might be motivated to quit ساعدت المدخنين الذن لديهم حافز للاقلاع عن التدخين فقط	a. I did not arrange follow-up with my smoker’s patient’s لم انظم متابعة مع المدخنين	Have been doing this for less than 6 month بدأت عمل ذلك منذ أقل من 6 أشهر	Have been doing this for less than 6 month بدأت عمل ذلك منذ أقل من 6 أشهر	Considering doing this in the next month لدي توجه لعمل ذلك خلال الشهر القادم	Have been doing this for less than 6 month بدأت عمل ذلك منذ أقل من 6 أشهر	No intention to do this at all ليس لدي أي نية لعمل ذلك مطلقاً	probably not ربما لا	probably ربما نعم	probably not ربما لا	probably not ربما لا	probably not ربما لا	certainly not لا، بالتأكيد	probably ربما نعم	probably not ربما لا	probably not ربما لا	neutral محايد	certainly not لا، بالتأكيد	certainly not لا، بالتأكيد	probably not ربما لا
<30	less than one year (اقل من سنة)	less than 10 patients (اقل من 10 مرضى)	15-20 minutes (من 15-20 دقيقة)	current smoker نعم، مدخن حاليأ	E-cigarrete /vape سيجارة الكترونية		Yes نعم	Yes نعم	somewhat interested مهتم قليلاً	No لا	No لا	at intervals or when symptomatic بشكل دوري متزامن مع وجود اعراض مرضية لديهم	3 – 5 minutes من 3 الى 5 دقائق	3 – 5 minutes من 3 الى 5 دقائق	d. I made it a point to assist all of my patients who smoke اجعل الاقلاع عن التدخين محور اساسي لمساعدة المرضى المدخنين دائماً	c. I arranged follow-up only if the patient brought up the subject نظمت متابعة فقط مع المدخنين اذا طرحوا الموضوع	Have been doing this for less than 6 month بدأت عمل ذلك منذ أقل من 6 أشهر	Have been doing this for more than 6 month بدأت العمل بذلك منذ أكثر من 6أشهر	Have been doing this for more than 6 month بدأت العمل بذلك منذ أكثر من 6أشهر	Have been doing this for more than 6 month بدأت العمل بذلك منذ أكثر من 6أشهر	Have been doing this for less than 6 month بدأت عمل ذلك منذ أقل من 6 أشهر	probably ربما نعم	probably ربما نعم	probably ربما نعم	neutral محايد	probably ربما نعم	probably ربما نعم	neutral محايد	neutral محايد	Certainly نعم، بالتأكيد	probably ربما نعم	probably not ربما لا	probably not ربما لا	probably ربما نعم
<30	less than one year (اقل من سنة)	less than 10 patients (اقل من 10 مرضى)	15-20 minutes (من 15-20 دقيقة)	current smoker نعم، مدخن حاليأ	Hookah أرجيلة	<10( اقل من 10)	No لا	No لا	somewhat interested مهتم قليلاً	No لا	No لا	almost every visit بكل زيارة	none at all لم اتحدث مطلقا مع اي منهم	1 – 2 minutes من دقيقة الى دقيقتين	a. I did not assist my patients who smoke لم اساعد مرضاي المدخنين	a. I did not arrange follow-up with my smoker’s patient’s لم انظم متابعة مع المدخنين	No intention to do this at all ليس لدي أي نية لعمل ذلك مطلقاً	Considering doing this in the next 6 month لدي توجه لعمل ذلك خلال ال6 أشهر القادمة	No intention to do this at all ليس لدي أي نية لعمل ذلك مطلقاً	No intention to do this at all ليس لدي أي نية لعمل ذلك مطلقاً	No intention to do this at all ليس لدي أي نية لعمل ذلك مطلقاً	certainly not لا، بالتأكيد	probably not ربما لا	certainly not لا، بالتأكيد	certainly not لا، بالتأكيد	certainly not لا، بالتأكيد	certainly not لا، بالتأكيد	neutral محايد	probably ربما نعم	certainly not لا، بالتأكيد	probably ربما نعم	certainly not لا، بالتأكيد	certainly not لا، بالتأكيد	certainly not لا، بالتأكيد
<30	less than one year (اقل من سنة)	less than 10 patients (اقل من 10 مرضى)	15-20 minutes (من 15-20 دقيقة)	non-smoker لا، لم أدخن مطلقاً				No لا	somewhat interested مهتم قليلاً	No لا	No لا	almost every visit بكل زيارة	1 – 2 minutes من دقيقة الى دقيقتين	1 – 2 minutes من دقيقة الى دقيقتين	a. I did not assist my patients who smoke لم اساعد مرضاي المدخنين	a. I did not arrange follow-up with my smoker’s patient’s لم انظم متابعة مع المدخنين	Have been doing this for more than 6 month بدأت العمل بذلك منذ أكثر من 6أشهر	Have been doing this for more than 6 month بدأت العمل بذلك منذ أكثر من 6أشهر	Considering doing this in the next 6 month لدي توجه لعمل ذلك خلال ال6 أشهر القادمة	No intention to do this at all ليس لدي أي نية لعمل ذلك مطلقاً	No intention to do this at all ليس لدي أي نية لعمل ذلك مطلقاً	probably ربما نعم	probably not ربما لا	probably not ربما لا	probably not ربما لا	probably not ربما لا	probably ربما نعم	probably not ربما لا	probably not ربما لا	probably not ربما لا	probably not ربما لا	probably not ربما لا	probably not ربما لا	probably not ربما لا
<30	less than one year (اقل من سنة)	10-20 patients (من 10الى 20 مريض)	15-20 minutes (من 15-20 دقيقة)	non-smoker لا، لم أدخن مطلقاً				Yes نعم	not interested لست مهتما ابدا	No لا	No لا	almost every visit بكل زيارة	1 – 2 minutes من دقيقة الى دقيقتين	1 – 2 minutes من دقيقة الى دقيقتين	b. I assisted smokers only if I they might be motivated to quit ساعدت المدخنين الذن لديهم حافز للاقلاع عن التدخين فقط	a. I did not arrange follow-up with my smoker’s patient’s لم انظم متابعة مع المدخنين	Have been doing this for more than 6 month بدأت العمل بذلك منذ أكثر من 6أشهر	Have been doing this for more than 6 month بدأت العمل بذلك منذ أكثر من 6أشهر	Considering doing this in the next 6 month لدي توجه لعمل ذلك خلال ال6 أشهر القادمة	No intention to do this at all ليس لدي أي نية لعمل ذلك مطلقاً	No intention to do this at all ليس لدي أي نية لعمل ذلك مطلقاً	probably not ربما لا	probably ربما نعم	probably ربما نعم	Certainly نعم، بالتأكيد	probably ربما نعم	Certainly نعم، بالتأكيد	Certainly نعم، بالتأكيد	Certainly نعم، بالتأكيد	Certainly نعم، بالتأكيد	Certainly نعم، بالتأكيد	certainly not لا، بالتأكيد	Certainly نعم، بالتأكيد	Certainly نعم، بالتأكيد
<30	1-5 years ( من 1الى 5 سنوات )	10-20 patients (من 10الى 20 مريض)	15-20 minutes (من 15-20 دقيقة)	non-smoker لا، لم أدخن مطلقاً				No لا	not interested لست مهتما ابدا	No لا	No لا	first visit only اول زيارة فقط	1 – 2 minutes من دقيقة الى دقيقتين	1 – 2 minutes من دقيقة الى دقيقتين	b. I assisted smokers only if I they might be motivated to quit ساعدت المدخنين الذن لديهم حافز للاقلاع عن التدخين فقط	a. I did not arrange follow-up with my smoker’s patient’s لم انظم متابعة مع المدخنين	Have been doing this for more than 6 month بدأت العمل بذلك منذ أكثر من 6أشهر	Have been doing this for more than 6 month بدأت العمل بذلك منذ أكثر من 6أشهر	No intention to do this at all ليس لدي أي نية لعمل ذلك مطلقاً	No intention to do this at all ليس لدي أي نية لعمل ذلك مطلقاً	No intention to do this at all ليس لدي أي نية لعمل ذلك مطلقاً	neutral محايد	probably not ربما لا	probably ربما نعم	probably not ربما لا	probably not ربما لا	probably ربما نعم	neutral محايد	neutral محايد	certainly not لا، بالتأكيد	neutral محايد	certainly not لا، بالتأكيد	certainly not لا، بالتأكيد	certainly not لا، بالتأكيد
<30	less than one year (اقل من سنة)	10-20 patients (من 10الى 20 مريض)	Less than 15 minutes ( أقل من 15 دقيقة)	non-smoker لا، لم أدخن مطلقاً				No لا	somewhat interested مهتم قليلاً	No لا	No لا	almost every visit بكل زيارة	3 – 5 minutes من 3 الى 5 دقائق	3 – 5 minutes من 3 الى 5 دقائق	b. I assisted smokers only if I they might be motivated to quit ساعدت المدخنين الذن لديهم حافز للاقلاع عن التدخين فقط	b. I arranged follow-up only if I thought the patient might be motivated to quit نظمت متابعة مع المدخنين فقط اذا ابدوا استعدادا للاقلاع	Have been doing this for more than 6 month بدأت العمل بذلك منذ أكثر من 6أشهر	Have been doing this for more than 6 month بدأت العمل بذلك منذ أكثر من 6أشهر	Considering doing this in the next month لدي توجه لعمل ذلك خلال الشهر القادم	Have been doing this for more than 6 month بدأت العمل بذلك منذ أكثر من 6أشهر	Considering doing this in the next month لدي توجه لعمل ذلك خلال الشهر القادم	Certainly نعم، بالتأكيد	Certainly نعم، بالتأكيد	Certainly نعم، بالتأكيد	Certainly نعم، بالتأكيد	Certainly نعم، بالتأكيد	Certainly نعم، بالتأكيد	Certainly نعم، بالتأكيد	Certainly نعم، بالتأكيد	Certainly نعم، بالتأكيد	probably ربما نعم	certainly not لا، بالتأكيد	neutral محايد	Certainly نعم، بالتأكيد
<30	1-5 years ( من 1الى 5 سنوات )	21-30 patients ( من 21 الى 30 مريض)	15-20 minutes (من 15-20 دقيقة)	non-smoker لا، لم أدخن مطلقاً				No لا	somewhat interested مهتم قليلاً	No لا	No لا	almost every visit بكل زيارة	1 – 2 minutes من دقيقة الى دقيقتين	1 – 2 minutes من دقيقة الى دقيقتين	b. I assisted smokers only if I they might be motivated to quit ساعدت المدخنين الذن لديهم حافز للاقلاع عن التدخين فقط	a. I did not arrange follow-up with my smoker’s patient’s لم انظم متابعة مع المدخنين	Have been doing this for more than 6 month بدأت العمل بذلك منذ أكثر من 6أشهر	Have been doing this for more than 6 month بدأت العمل بذلك منذ أكثر من 6أشهر	Have been doing this for more than 6 month بدأت العمل بذلك منذ أكثر من 6أشهر	Considering doing this in the next month لدي توجه لعمل ذلك خلال الشهر القادم	Considering doing this in the next 6 month لدي توجه لعمل ذلك خلال ال6 أشهر القادمة	probably ربما نعم	probably ربما نعم	neutral محايد	probably ربما نعم	neutral محايد	probably ربما نعم	probably ربما نعم	neutral محايد	probably ربما نعم	neutral محايد	probably not ربما لا	certainly not لا، بالتأكيد	probably not ربما لا
40-49	16_20 years (من 16 الى 20 سنة)	more than 50 patients (أكثر من 50 مريض)	Less than 15 minutes ( أقل من 15 دقيقة)	non-smoker لا، لم أدخن مطلقاً				No لا	somewhat interested مهتم قليلاً	No لا	No لا	at intervals or when symptomatic بشكل دوري متزامن مع وجود اعراض مرضية لديهم	none at all لم اتحدث مطلقا مع اي منهم	none at all لم اتحدث مطلقا مع اي منهم	d. I made it a point to assist all of my patients who smoke اجعل الاقلاع عن التدخين محور اساسي لمساعدة المرضى المدخنين دائماً	a. I did not arrange follow-up with my smoker’s patient’s لم انظم متابعة مع المدخنين	No intention to do this at all ليس لدي أي نية لعمل ذلك مطلقاً	No intention to do this at all ليس لدي أي نية لعمل ذلك مطلقاً	No intention to do this at all ليس لدي أي نية لعمل ذلك مطلقاً	No intention to do this at all ليس لدي أي نية لعمل ذلك مطلقاً	No intention to do this at all ليس لدي أي نية لعمل ذلك مطلقاً	certainly not لا، بالتأكيد	probably ربما نعم	probably ربما نعم	probably ربما نعم	probably ربما نعم	probably ربما نعم	probably ربما نعم	neutral محايد	probably not ربما لا	probably not ربما لا	probably not ربما لا	certainly not لا، بالتأكيد	certainly not لا، بالتأكيد
>=50	more than 20 years ( اكثر من 20 سنة)	more than 50 patients (أكثر من 50 مريض)	21-35 minutes (من 21-35 دقيقة)	non-smoker لا، لم أدخن مطلقاً				Yes نعم	somewhat interested مهتم قليلاً	No لا	No لا	at intervals or when symptomatic بشكل دوري متزامن مع وجود اعراض مرضية لديهم	6 – 10 minutes من 6 -10 دقائق	6 – 10 minutes من 6 الى 10 دقائق	a. I did not assist my patients who smoke لم اساعد مرضاي المدخنين	a. I did not arrange follow-up with my smoker’s patient’s لم انظم متابعة مع المدخنين	No intention to do this at all ليس لدي أي نية لعمل ذلك مطلقاً	No intention to do this at all ليس لدي أي نية لعمل ذلك مطلقاً	No intention to do this at all ليس لدي أي نية لعمل ذلك مطلقاً	Considering doing this in the next 6 month لدي توجه لعمل ذلك خلال ال6 أشهر القادمة	Considering doing this in the next 6 month لدي توجه لعمل ذلك خلال ال6 أشهر القادمة	certainly not لا، بالتأكيد	Certainly نعم، بالتأكيد	Certainly نعم، بالتأكيد	probably ربما نعم	probably ربما نعم	probably ربما نعم	probably ربما نعم	neutral محايد	probably not ربما لا	probably not ربما لا	certainly not لا، بالتأكيد	certainly not لا، بالتأكيد	certainly not لا، بالتأكيد
40-49	16_20 years (من 16 الى 20 سنة)	more than 50 patients (أكثر من 50 مريض)	Less than 15 minutes ( أقل من 15 دقيقة)	non-smoker لا، لم أدخن مطلقاً				No لا	somewhat interested مهتم قليلاً	No لا	No لا	at intervals or when symptomatic بشكل دوري متزامن مع وجود اعراض مرضية لديهم	1 – 2 minutes من دقيقة الى دقيقتين	1 – 2 minutes من دقيقة الى دقيقتين	b. I assisted smokers only if I they might be motivated to quit ساعدت المدخنين الذن لديهم حافز للاقلاع عن التدخين فقط	b. I arranged follow-up only if I thought the patient might be motivated to quit نظمت متابعة مع المدخنين فقط اذا ابدوا استعدادا للاقلاع	Considering doing this in the next 6 month لدي توجه لعمل ذلك خلال ال6 أشهر القادمة	Considering doing this in the next 6 month لدي توجه لعمل ذلك خلال ال6 أشهر القادمة	Considering doing this in the next 6 month لدي توجه لعمل ذلك خلال ال6 أشهر القادمة	Considering doing this in the next 6 month لدي توجه لعمل ذلك خلال ال6 أشهر القادمة	Considering doing this in the next 6 month لدي توجه لعمل ذلك خلال ال6 أشهر القادمة	probably ربما نعم	probably ربما نعم	probably ربما نعم	probably ربما نعم	probably ربما نعم	probably ربما نعم	probably ربما نعم	probably ربما نعم	probably ربما نعم	probably ربما نعم	probably not ربما لا	probably not ربما لا	probably not ربما لا
<30	less than one year (اقل من سنة)	31-40 patients (من 31 الى 40 مريض)	Less than 15 minutes ( أقل من 15 دقيقة)	non-smoker لا، لم أدخن مطلقاً				No لا	somewhat interested مهتم قليلاً	No لا	No لا	at intervals or when symptomatic بشكل دوري متزامن مع وجود اعراض مرضية لديهم	1 – 2 minutes من دقيقة الى دقيقتين	none at all لم اتحدث مطلقا مع اي منهم	a. I did not assist my patients who smoke لم اساعد مرضاي المدخنين	a. I did not arrange follow-up with my smoker’s patient’s لم انظم متابعة مع المدخنين	Considering doing this in the next month لدي توجه لعمل ذلك خلال الشهر القادم	Considering doing this in the next month لدي توجه لعمل ذلك خلال الشهر القادم	Considering doing this in the next month لدي توجه لعمل ذلك خلال الشهر القادم	Considering doing this in the next month لدي توجه لعمل ذلك خلال الشهر القادم	No intention to do this at all ليس لدي أي نية لعمل ذلك مطلقاً	neutral محايد	probably not ربما لا	probably not ربما لا	neutral محايد	neutral محايد	neutral محايد	neutral محايد	certainly not لا، بالتأكيد	certainly not لا، بالتأكيد	certainly not لا، بالتأكيد	certainly not لا، بالتأكيد	certainly not لا، بالتأكيد	certainly not لا، بالتأكيد
40-49	16_20 years (من 16 الى 20 سنة)	41-50 patients (من 41 الى 50 مريض)	Less than 15 minutes ( أقل من 15 دقيقة)	non-smoker لا، لم أدخن مطلقاً				No لا	somewhat interested مهتم قليلاً	No لا	No لا	at intervals or when symptomatic بشكل دوري متزامن مع وجود اعراض مرضية لديهم	none at all لم اتحدث مطلقا مع اي منهم	none at all لم اتحدث مطلقا مع اي منهم	d. I made it a point to assist all of my patients who smoke اجعل الاقلاع عن التدخين محور اساسي لمساعدة المرضى المدخنين دائماً	a. I did not arrange follow-up with my smoker’s patient’s لم انظم متابعة مع المدخنين	No intention to do this at all ليس لدي أي نية لعمل ذلك مطلقاً	No intention to do this at all ليس لدي أي نية لعمل ذلك مطلقاً	No intention to do this at all ليس لدي أي نية لعمل ذلك مطلقاً	No intention to do this at all ليس لدي أي نية لعمل ذلك مطلقاً	No intention to do this at all ليس لدي أي نية لعمل ذلك مطلقاً	certainly not لا، بالتأكيد	probably ربما نعم	probably ربما نعم	probably ربما نعم	probably ربما نعم	probably ربما نعم	probably ربما نعم	neutral محايد	probably not ربما لا	probably not ربما لا	certainly not لا، بالتأكيد	certainly not لا، بالتأكيد	certainly not لا، بالتأكيد
40-49	more than 20 years ( اكثر من 20 سنة)	more than 50 patients (أكثر من 50 مريض)	15-20 minutes (من 15-20 دقيقة)	non-smoker لا، لم أدخن مطلقاً				Yes نعم	extremely interested مهتم جداً	No لا	No لا	at intervals or when symptomatic بشكل دوري متزامن مع وجود اعراض مرضية لديهم	6 – 10 minutes من 6 -10 دقائق	3 – 5 minutes من 3 الى 5 دقائق	c. I assisted only if they brought up the subject ساعدت المدخنين فقط اذا طرحوا موضوع الاقلاع	a. I did not arrange follow-up with my smoker’s patient’s لم انظم متابعة مع المدخنين	Have been doing this for more than 6 month بدأت العمل بذلك منذ أكثر من 6أشهر	Have been doing this for more than 6 month بدأت العمل بذلك منذ أكثر من 6أشهر	Have been doing this for more than 6 month بدأت العمل بذلك منذ أكثر من 6أشهر	Have been doing this for more than 6 month بدأت العمل بذلك منذ أكثر من 6أشهر	No intention to do this at all ليس لدي أي نية لعمل ذلك مطلقاً	Certainly نعم، بالتأكيد	probably ربما نعم	probably ربما نعم	Certainly نعم، بالتأكيد	probably ربما نعم	probably ربما نعم	probably ربما نعم	probably ربما نعم	probably not ربما لا	probably ربما نعم	certainly not لا، بالتأكيد	certainly not لا، بالتأكيد	probably ربما نعم
<30	1-5 years ( من 1الى 5 سنوات )	more than 50 patients (أكثر من 50 مريض)	Less than 15 minutes ( أقل من 15 دقيقة)	non-smoker لا، لم أدخن مطلقاً				No لا	somewhat interested مهتم قليلاً	No لا	No لا	first visit only اول زيارة فقط	none at all لم اتحدث مطلقا مع اي منهم	none at all لم اتحدث مطلقا مع اي منهم	a. I did not assist my patients who smoke لم اساعد مرضاي المدخنين	a. I did not arrange follow-up with my smoker’s patient’s لم انظم متابعة مع المدخنين	Considering doing this in the next 6 month لدي توجه لعمل ذلك خلال ال6 أشهر القادمة	Considering doing this in the next 6 month لدي توجه لعمل ذلك خلال ال6 أشهر القادمة	Considering doing this in the next 6 month لدي توجه لعمل ذلك خلال ال6 أشهر القادمة	Considering doing this in the next 6 month لدي توجه لعمل ذلك خلال ال6 أشهر القادمة	Considering doing this in the next 6 month لدي توجه لعمل ذلك خلال ال6 أشهر القادمة	probably ربما نعم	probably not ربما لا	probably not ربما لا	probably ربما نعم	probably ربما نعم	probably not ربما لا	probably ربما نعم	probably not ربما لا	probably not ربما لا	probably not ربما لا	probably not ربما لا	probably not ربما لا	probably not ربما لا
<30	less than one year (اقل من سنة)	31-40 patients (من 31 الى 40 مريض)	Less than 15 minutes ( أقل من 15 دقيقة)	non-smoker لا، لم أدخن مطلقاً				No لا	extremely interested مهتم جداً	No لا	No لا	at intervals or when symptomatic بشكل دوري متزامن مع وجود اعراض مرضية لديهم	3 – 5 minutes من 3 الى 5 دقائق	3 – 5 minutes من 3 الى 5 دقائق	b. I assisted smokers only if I they might be motivated to quit ساعدت المدخنين الذن لديهم حافز للاقلاع عن التدخين فقط	c. I arranged follow-up only if the patient brought up the subject نظمت متابعة فقط مع المدخنين اذا طرحوا الموضوع	Considering doing this in the next month لدي توجه لعمل ذلك خلال الشهر القادم	Considering doing this in the next month لدي توجه لعمل ذلك خلال الشهر القادم	Have been doing this for less than 6 month بدأت عمل ذلك منذ أقل من 6 أشهر	Have been doing this for less than 6 month بدأت عمل ذلك منذ أقل من 6 أشهر	Considering doing this in the next month لدي توجه لعمل ذلك خلال الشهر القادم	probably ربما نعم	probably ربما نعم	probably ربما نعم	neutral محايد	neutral محايد	probably ربما نعم	probably ربما نعم	neutral محايد	neutral محايد	probably ربما نعم	probably not ربما لا	probably not ربما لا	neutral محايد
30-39	16_20 years (من 16 الى 20 سنة)	31-40 patients (من 31 الى 40 مريض)	Less than 15 minutes ( أقل من 15 دقيقة)	non-smoker لا، لم أدخن مطلقاً				No لا	extremely interested مهتم جداً	No لا	No لا	at intervals or when symptomatic بشكل دوري متزامن مع وجود اعراض مرضية لديهم	6 – 10 minutes من 6 -10 دقائق	6 – 10 minutes من 6 الى 10 دقائق	c. I assisted only if they brought up the subject ساعدت المدخنين فقط اذا طرحوا موضوع الاقلاع	c. I arranged follow-up only if the patient brought up the subject نظمت متابعة فقط مع المدخنين اذا طرحوا الموضوع	Have been doing this for more than 6 month بدأت العمل بذلك منذ أكثر من 6أشهر	Have been doing this for more than 6 month بدأت العمل بذلك منذ أكثر من 6أشهر	Have been doing this for more than 6 month بدأت العمل بذلك منذ أكثر من 6أشهر	Have been doing this for more than 6 month بدأت العمل بذلك منذ أكثر من 6أشهر	Have been doing this for less than 6 month بدأت عمل ذلك منذ أقل من 6 أشهر	neutral محايد	probably ربما نعم	neutral محايد	neutral محايد	neutral محايد	neutral محايد	neutral محايد	neutral محايد	neutral محايد	neutral محايد	neutral محايد	certainly not لا، بالتأكيد	certainly not لا، بالتأكيد
30-39	6-10 years (من 6 الى 10 سنوات)	31-40 patients (من 31 الى 40 مريض)	15-20 minutes (من 15-20 دقيقة)	non-smoker لا، لم أدخن مطلقاً				No لا	somewhat interested مهتم قليلاً	No لا	No لا	almost every visit بكل زيارة	3 – 5 minutes من 3 الى 5 دقائق	3 – 5 minutes من 3 الى 5 دقائق	d. I made it a point to assist all of my patients who smoke اجعل الاقلاع عن التدخين محور اساسي لمساعدة المرضى المدخنين دائماً	d. I made it a point to arrange follow-up with all of my patient who smoke جعلت متابعة المرضى المدخنين محور اساسي	Have been doing this for more than 6 month بدأت العمل بذلك منذ أكثر من 6أشهر	Have been doing this for more than 6 month بدأت العمل بذلك منذ أكثر من 6أشهر	Have been doing this for less than 6 month بدأت عمل ذلك منذ أقل من 6 أشهر	Have been doing this for more than 6 month بدأت العمل بذلك منذ أكثر من 6أشهر	Have been doing this for more than 6 month بدأت العمل بذلك منذ أكثر من 6أشهر	neutral محايد	probably not ربما لا	probably ربما نعم	probably not ربما لا	probably not ربما لا	probably not ربما لا	neutral محايد	probably not ربما لا	probably not ربما لا	probably not ربما لا	neutral محايد	neutral محايد	neutral محايد
<30	1-5 years ( من 1الى 5 سنوات )	21-30 patients ( من 21 الى 30 مريض)	15-20 minutes (من 15-20 دقيقة)	non-smoker لا، لم أدخن مطلقاً				No لا	extremely interested مهتم جداً	No لا	No لا	almost every visit بكل زيارة	1 – 2 minutes من دقيقة الى دقيقتين	1 – 2 minutes من دقيقة الى دقيقتين	b. I assisted smokers only if I they might be motivated to quit ساعدت المدخنين الذن لديهم حافز للاقلاع عن التدخين فقط	a. I did not arrange follow-up with my smoker’s patient’s لم انظم متابعة مع المدخنين	Have been doing this for more than 6 month بدأت العمل بذلك منذ أكثر من 6أشهر	Have been doing this for more than 6 month بدأت العمل بذلك منذ أكثر من 6أشهر	Have been doing this for more than 6 month بدأت العمل بذلك منذ أكثر من 6أشهر	Considering doing this in the next 6 month لدي توجه لعمل ذلك خلال ال6 أشهر القادمة	Considering doing this in the next 6 month لدي توجه لعمل ذلك خلال ال6 أشهر القادمة	probably ربما نعم	Certainly نعم، بالتأكيد	probably ربما نعم	Certainly نعم، بالتأكيد	Certainly نعم، بالتأكيد	Certainly نعم، بالتأكيد	Certainly نعم، بالتأكيد	probably not ربما لا	probably ربما نعم	probably ربما نعم	certainly not لا، بالتأكيد	certainly not لا، بالتأكيد	probably not ربما لا
<30	less than one year (اقل من سنة)	31-40 patients (من 31 الى 40 مريض)	15-20 minutes (من 15-20 دقيقة)	non-smoker لا، لم أدخن مطلقاً				No لا	extremely interested مهتم جداً	No لا	No لا	at intervals or when symptomatic بشكل دوري متزامن مع وجود اعراض مرضية لديهم	none at all لم اتحدث مطلقا مع اي منهم	none at all لم اتحدث مطلقا مع اي منهم	b. I assisted smokers only if I they might be motivated to quit ساعدت المدخنين الذن لديهم حافز للاقلاع عن التدخين فقط	a. I did not arrange follow-up with my smoker’s patient’s لم انظم متابعة مع المدخنين	Considering doing this in the next month لدي توجه لعمل ذلك خلال الشهر القادم	Considering doing this in the next month لدي توجه لعمل ذلك خلال الشهر القادم	Considering doing this in the next month لدي توجه لعمل ذلك خلال الشهر القادم	Considering doing this in the next month لدي توجه لعمل ذلك خلال الشهر القادم	Considering doing this in the next month لدي توجه لعمل ذلك خلال الشهر القادم	probably ربما نعم	probably ربما نعم	probably not ربما لا	probably ربما نعم	probably ربما نعم	probably ربما نعم	probably ربما نعم	probably not ربما لا	probably not ربما لا	probably not ربما لا	probably not ربما لا	probably not ربما لا	probably ربما نعم
30-39	16_20 years (من 16 الى 20 سنة)	more than 50 patients (أكثر من 50 مريض)	Less than 15 minutes ( أقل من 15 دقيقة)	non-smoker لا، لم أدخن مطلقاً				Yes نعم	somewhat interested مهتم قليلاً	No لا	No لا	almost never اطلاقاً	none at all لم اتحدث مطلقا مع اي منهم	none at all لم اتحدث مطلقا مع اي منهم	c. I assisted only if they brought up the subject ساعدت المدخنين فقط اذا طرحوا موضوع الاقلاع	a. I did not arrange follow-up with my smoker’s patient’s لم انظم متابعة مع المدخنين	No intention to do this at all ليس لدي أي نية لعمل ذلك مطلقاً	No intention to do this at all ليس لدي أي نية لعمل ذلك مطلقاً	No intention to do this at all ليس لدي أي نية لعمل ذلك مطلقاً	No intention to do this at all ليس لدي أي نية لعمل ذلك مطلقاً	No intention to do this at all ليس لدي أي نية لعمل ذلك مطلقاً	probably ربما نعم	probably ربما نعم	neutral محايد	Certainly نعم، بالتأكيد	probably ربما نعم	probably ربما نعم	probably not ربما لا	probably not ربما لا	probably not ربما لا	certainly not لا، بالتأكيد	certainly not لا، بالتأكيد	certainly not لا، بالتأكيد	certainly not لا، بالتأكيد
<30	1-5 years ( من 1الى 5 سنوات )	41-50 patients (من 41 الى 50 مريض)	Less than 15 minutes ( أقل من 15 دقيقة)	current smoker نعم، مدخن حاليأ	Regular cigarette سيجارة عادية	<10( اقل من 10)	Yes نعم	No لا	extremely interested مهتم جداً	No لا	No لا	at intervals or when symptomatic بشكل دوري متزامن مع وجود اعراض مرضية لديهم	1 – 2 minutes من دقيقة الى دقيقتين	1 – 2 minutes من دقيقة الى دقيقتين	c. I assisted only if they brought up the subject ساعدت المدخنين فقط اذا طرحوا موضوع الاقلاع	c. I arranged follow-up only if the patient brought up the subject نظمت متابعة فقط مع المدخنين اذا طرحوا الموضوع	Considering doing this in the next 6 month لدي توجه لعمل ذلك خلال ال6 أشهر القادمة	Considering doing this in the next 6 month لدي توجه لعمل ذلك خلال ال6 أشهر القادمة	Considering doing this in the next 6 month لدي توجه لعمل ذلك خلال ال6 أشهر القادمة	Considering doing this in the next 6 month لدي توجه لعمل ذلك خلال ال6 أشهر القادمة	Considering doing this in the next 6 month لدي توجه لعمل ذلك خلال ال6 أشهر القادمة	probably ربما نعم	Certainly نعم، بالتأكيد	Certainly نعم، بالتأكيد	Certainly نعم، بالتأكيد	probably ربما نعم	Certainly نعم، بالتأكيد	Certainly نعم، بالتأكيد	probably ربما نعم	probably not ربما لا	neutral محايد	certainly not لا، بالتأكيد	neutral محايد	probably ربما نعم
30-39	6-10 years (من 6 الى 10 سنوات)	31-40 patients (من 31 الى 40 مريض)	15-20 minutes (من 15-20 دقيقة)	non-smoker لا، لم أدخن مطلقاً				Yes نعم	extremely interested مهتم جداً	No لا	No لا	almost every visit بكل زيارة	6 – 10 minutes من 6 -10 دقائق	6 – 10 minutes من 6 الى 10 دقائق	d. I made it a point to assist all of my patients who smoke اجعل الاقلاع عن التدخين محور اساسي لمساعدة المرضى المدخنين دائماً	a. I did not arrange follow-up with my smoker’s patient’s لم انظم متابعة مع المدخنين	Have been doing this for more than 6 month بدأت العمل بذلك منذ أكثر من 6أشهر	Have been doing this for more than 6 month بدأت العمل بذلك منذ أكثر من 6أشهر	Have been doing this for more than 6 month بدأت العمل بذلك منذ أكثر من 6أشهر	Have been doing this for more than 6 month بدأت العمل بذلك منذ أكثر من 6أشهر	Considering doing this in the next month لدي توجه لعمل ذلك خلال الشهر القادم	Certainly نعم، بالتأكيد	Certainly نعم، بالتأكيد	Certainly نعم، بالتأكيد	Certainly نعم، بالتأكيد	Certainly نعم، بالتأكيد	Certainly نعم، بالتأكيد	Certainly نعم، بالتأكيد	Certainly نعم، بالتأكيد	Certainly نعم، بالتأكيد	Certainly نعم، بالتأكيد	probably not ربما لا	probably not ربما لا	Certainly نعم، بالتأكيد
30-39	1-5 years ( من 1الى 5 سنوات )	10-20 patients (من 10الى 20 مريض)	Less than 15 minutes ( أقل من 15 دقيقة)	current smoker نعم، مدخن حاليأ	Hookah أرجيلة			Yes نعم	extremely interested مهتم جداً	No لا	No لا	almost every visit بكل زيارة	1 – 2 minutes من دقيقة الى دقيقتين	1 – 2 minutes من دقيقة الى دقيقتين	b. I assisted smokers only if I they might be motivated to quit ساعدت المدخنين الذن لديهم حافز للاقلاع عن التدخين فقط	d. I made it a point to arrange follow-up with all of my patient who smoke جعلت متابعة المرضى المدخنين محور اساسي	Considering doing this in the next 6 month لدي توجه لعمل ذلك خلال ال6 أشهر القادمة	Considering doing this in the next 6 month لدي توجه لعمل ذلك خلال ال6 أشهر القادمة	Considering doing this in the next 6 month لدي توجه لعمل ذلك خلال ال6 أشهر القادمة	Considering doing this in the next 6 month لدي توجه لعمل ذلك خلال ال6 أشهر القادمة	Considering doing this in the next 6 month لدي توجه لعمل ذلك خلال ال6 أشهر القادمة	Certainly نعم، بالتأكيد	Certainly نعم، بالتأكيد	Certainly نعم، بالتأكيد	probably ربما نعم	probably not ربما لا	Certainly نعم، بالتأكيد	Certainly نعم، بالتأكيد	Certainly نعم، بالتأكيد	probably ربما نعم	probably not ربما لا	probably not ربما لا	neutral محايد	neutral محايد
30-39	1-5 years ( من 1الى 5 سنوات )	less than 10 patients (اقل من 10 مرضى)	36-40 minutes (من 36-40 دقيقة)	non-smoker لا، لم أدخن مطلقاً				No لا	somewhat interested مهتم قليلاً	No لا	No لا	almost every visit بكل زيارة	6 – 10 minutes من 6 -10 دقائق	3 – 5 minutes من 3 الى 5 دقائق	d. I made it a point to assist all of my patients who smoke اجعل الاقلاع عن التدخين محور اساسي لمساعدة المرضى المدخنين دائماً	c. I arranged follow-up only if the patient brought up the subject نظمت متابعة فقط مع المدخنين اذا طرحوا الموضوع	Have been doing this for more than 6 month بدأت العمل بذلك منذ أكثر من 6أشهر	Have been doing this for more than 6 month بدأت العمل بذلك منذ أكثر من 6أشهر	Have been doing this for more than 6 month بدأت العمل بذلك منذ أكثر من 6أشهر	No intention to do this at all ليس لدي أي نية لعمل ذلك مطلقاً	No intention to do this at all ليس لدي أي نية لعمل ذلك مطلقاً	Certainly نعم، بالتأكيد	probably ربما نعم	Certainly نعم، بالتأكيد	Certainly نعم، بالتأكيد	Certainly نعم، بالتأكيد	probably ربما نعم	probably ربما نعم	probably ربما نعم	probably ربما نعم	probably ربما نعم	probably ربما نعم	probably ربما نعم	probably ربما نعم
<30	1-5 years ( من 1الى 5 سنوات )	more than 50 patients (أكثر من 50 مريض)	Less than 15 minutes ( أقل من 15 دقيقة)	non-smoker لا، لم أدخن مطلقاً				No لا	extremely interested مهتم جداً	No لا	No لا	at intervals or when symptomatic بشكل دوري متزامن مع وجود اعراض مرضية لديهم	3 – 5 minutes من 3 الى 5 دقائق	1 – 2 minutes من دقيقة الى دقيقتين	c. I assisted only if they brought up the subject ساعدت المدخنين فقط اذا طرحوا موضوع الاقلاع	a. I did not arrange follow-up with my smoker’s patient’s لم انظم متابعة مع المدخنين	Considering doing this in the next month لدي توجه لعمل ذلك خلال الشهر القادم	No intention to do this at all ليس لدي أي نية لعمل ذلك مطلقاً	Considering doing this in the next 6 month لدي توجه لعمل ذلك خلال ال6 أشهر القادمة	Considering doing this in the next 6 month لدي توجه لعمل ذلك خلال ال6 أشهر القادمة	No intention to do this at all ليس لدي أي نية لعمل ذلك مطلقاً	probably not ربما لا	probably not ربما لا	probably not ربما لا	certainly not لا، بالتأكيد	probably not ربما لا	certainly not لا، بالتأكيد	certainly not لا، بالتأكيد	probably not ربما لا	certainly not لا، بالتأكيد	probably not ربما لا	probably not ربما لا	probably ربما نعم	probably not ربما لا
<30	1-5 years ( من 1الى 5 سنوات )	more than 50 patients (أكثر من 50 مريض)	15-20 minutes (من 15-20 دقيقة)	current smoker نعم، مدخن حاليأ			No لا	No لا	extremely interested مهتم جداً	No لا	No لا	at intervals or when symptomatic بشكل دوري متزامن مع وجود اعراض مرضية لديهم	3 – 5 minutes من 3 الى 5 دقائق	3 – 5 minutes من 3 الى 5 دقائق	c. I assisted only if they brought up the subject ساعدت المدخنين فقط اذا طرحوا موضوع الاقلاع	a. I did not arrange follow-up with my smoker’s patient’s لم انظم متابعة مع المدخنين	Considering doing this in the next 6 month لدي توجه لعمل ذلك خلال ال6 أشهر القادمة	Considering doing this in the next month لدي توجه لعمل ذلك خلال الشهر القادم	Considering doing this in the next month لدي توجه لعمل ذلك خلال الشهر القادم	Considering doing this in the next month لدي توجه لعمل ذلك خلال الشهر القادم	Considering doing this in the next month لدي توجه لعمل ذلك خلال الشهر القادم	Certainly نعم، بالتأكيد	probably ربما نعم	probably ربما نعم	probably ربما نعم	neutral محايد	probably ربما نعم	probably ربما نعم	neutral محايد	neutral محايد	probably ربما نعم	probably not ربما لا	probably ربما نعم	probably ربما نعم
<30	1-5 years ( من 1الى 5 سنوات )	31-40 patients (من 31 الى 40 مريض)	Less than 15 minutes ( أقل من 15 دقيقة)	current smoker نعم، مدخن حاليأ	Regular cigarette سيجارة عادية, E-cigarrete /vape سيجارة الكترونية	>41 ( اكثر من 41)	Yes نعم	No لا	extremely interested مهتم جداً	No لا	No لا	almost every visit بكل زيارة	6 – 10 minutes من 6 -10 دقائق	none at all لم اتحدث مطلقا مع اي منهم	c. I assisted only if they brought up the subject ساعدت المدخنين فقط اذا طرحوا موضوع الاقلاع	a. I did not arrange follow-up with my smoker’s patient’s لم انظم متابعة مع المدخنين	No intention to do this at all ليس لدي أي نية لعمل ذلك مطلقاً	No intention to do this at all ليس لدي أي نية لعمل ذلك مطلقاً	Have been doing this for more than 6 month بدأت العمل بذلك منذ أكثر من 6أشهر	No intention to do this at all ليس لدي أي نية لعمل ذلك مطلقاً	Have been doing this for more than 6 month بدأت العمل بذلك منذ أكثر من 6أشهر	Certainly نعم، بالتأكيد	probably ربما نعم	probably ربما نعم	Certainly نعم، بالتأكيد	probably not ربما لا	probably ربما نعم	probably ربما نعم	certainly not لا، بالتأكيد	certainly not لا، بالتأكيد	probably not ربما لا	certainly not لا، بالتأكيد	certainly not لا، بالتأكيد	Certainly نعم، بالتأكيد
<30	1-5 years ( من 1الى 5 سنوات )	41-50 patients (من 41 الى 50 مريض)	15-20 minutes (من 15-20 دقيقة)	non-smoker لا، لم أدخن مطلقاً				No لا	extremely interested مهتم جداً	No لا	No لا	at intervals or when symptomatic بشكل دوري متزامن مع وجود اعراض مرضية لديهم	none at all لم اتحدث مطلقا مع اي منهم	none at all لم اتحدث مطلقا مع اي منهم	c. I assisted only if they brought up the subject ساعدت المدخنين فقط اذا طرحوا موضوع الاقلاع	a. I did not arrange follow-up with my smoker’s patient’s لم انظم متابعة مع المدخنين	No intention to do this at all ليس لدي أي نية لعمل ذلك مطلقاً	Considering doing this in the next 6 month لدي توجه لعمل ذلك خلال ال6 أشهر القادمة	Considering doing this in the next 6 month لدي توجه لعمل ذلك خلال ال6 أشهر القادمة	Considering doing this in the next month لدي توجه لعمل ذلك خلال الشهر القادم	Considering doing this in the next month لدي توجه لعمل ذلك خلال الشهر القادم	probably ربما نعم	probably ربما نعم	neutral محايد	probably not ربما لا	neutral محايد	probably not ربما لا	probably not ربما لا	neutral محايد	probably not ربما لا	probably not ربما لا	certainly not لا، بالتأكيد	certainly not لا، بالتأكيد	certainly not لا، بالتأكيد
40-49	more than 20 years ( اكثر من 20 سنة)	21-30 patients ( من 21 الى 30 مريض)	21-35 minutes (من 21-35 دقيقة)	non-smoker لا، لم أدخن مطلقاً				No لا	somewhat interested مهتم قليلاً	No لا	No لا	first visit only اول زيارة فقط	1 – 2 minutes من دقيقة الى دقيقتين	1 – 2 minutes من دقيقة الى دقيقتين	b. I assisted smokers only if I they might be motivated to quit ساعدت المدخنين الذن لديهم حافز للاقلاع عن التدخين فقط	a. I did not arrange follow-up with my smoker’s patient’s لم انظم متابعة مع المدخنين	Have been doing this for more than 6 month بدأت العمل بذلك منذ أكثر من 6أشهر	Have been doing this for more than 6 month بدأت العمل بذلك منذ أكثر من 6أشهر	Have been doing this for more than 6 month بدأت العمل بذلك منذ أكثر من 6أشهر	Have been doing this for more than 6 month بدأت العمل بذلك منذ أكثر من 6أشهر	No intention to do this at all ليس لدي أي نية لعمل ذلك مطلقاً	Certainly نعم، بالتأكيد	Certainly نعم، بالتأكيد	Certainly نعم، بالتأكيد	Certainly نعم، بالتأكيد	probably not ربما لا	Certainly نعم، بالتأكيد	Certainly نعم، بالتأكيد	probably not ربما لا	probably not ربما لا	probably not ربما لا	probably not ربما لا	probably not ربما لا	probably not ربما لا
>=50	more than 20 years ( اكثر من 20 سنة)	more than 50 patients (أكثر من 50 مريض)	Less than 15 minutes ( أقل من 15 دقيقة)	non-smoker لا، لم أدخن مطلقاً				No لا	extremely interested مهتم جداً	No لا	No لا	at intervals or when symptomatic بشكل دوري متزامن مع وجود اعراض مرضية لديهم	11 minutes or more من 11 دقيقة فأكثر	11 minutes or more من 11 دقيقة فأكثر	d. I made it a point to assist all of my patients who smoke اجعل الاقلاع عن التدخين محور اساسي لمساعدة المرضى المدخنين دائماً	b. I arranged follow-up only if I thought the patient might be motivated to quit نظمت متابعة مع المدخنين فقط اذا ابدوا استعدادا للاقلاع	Considering doing this in the next 6 month لدي توجه لعمل ذلك خلال ال6 أشهر القادمة	Have been doing this for more than 6 month بدأت العمل بذلك منذ أكثر من 6أشهر	Have been doing this for more than 6 month بدأت العمل بذلك منذ أكثر من 6أشهر	Have been doing this for more than 6 month بدأت العمل بذلك منذ أكثر من 6أشهر	Considering doing this in the next month لدي توجه لعمل ذلك خلال الشهر القادم	Certainly نعم، بالتأكيد	Certainly نعم، بالتأكيد	Certainly نعم، بالتأكيد	Certainly نعم، بالتأكيد	Certainly نعم، بالتأكيد	Certainly نعم، بالتأكيد	Certainly نعم، بالتأكيد	Certainly نعم، بالتأكيد	Certainly نعم، بالتأكيد	Certainly نعم، بالتأكيد	certainly not لا، بالتأكيد	certainly not لا، بالتأكيد	Certainly نعم، بالتأكيد
<30	1-5 years ( من 1الى 5 سنوات )	31-40 patients (من 31 الى 40 مريض)	Less than 15 minutes ( أقل من 15 دقيقة)	current smoker نعم، مدخن حاليأ	E-cigarrete /vape سيجارة الكترونية		No لا	No لا	somewhat interested مهتم قليلاً	No لا	No لا	at intervals or when symptomatic بشكل دوري متزامن مع وجود اعراض مرضية لديهم	none at all لم اتحدث مطلقا مع اي منهم	none at all لم اتحدث مطلقا مع اي منهم	c. I assisted only if they brought up the subject ساعدت المدخنين فقط اذا طرحوا موضوع الاقلاع	a. I did not arrange follow-up with my smoker’s patient’s لم انظم متابعة مع المدخنين	Have been doing this for more than 6 month بدأت العمل بذلك منذ أكثر من 6أشهر	No intention to do this at all ليس لدي أي نية لعمل ذلك مطلقاً	Considering doing this in the next 6 month لدي توجه لعمل ذلك خلال ال6 أشهر القادمة	Considering doing this in the next 6 month لدي توجه لعمل ذلك خلال ال6 أشهر القادمة	Have been doing this for more than 6 month بدأت العمل بذلك منذ أكثر من 6أشهر	Certainly نعم، بالتأكيد	Certainly نعم، بالتأكيد	Certainly نعم، بالتأكيد	Certainly نعم، بالتأكيد	Certainly نعم، بالتأكيد	Certainly نعم، بالتأكيد	Certainly نعم، بالتأكيد	Certainly نعم، بالتأكيد	Certainly نعم، بالتأكيد	Certainly نعم، بالتأكيد	certainly not لا، بالتأكيد	certainly not لا، بالتأكيد	Certainly نعم، بالتأكيد
<30	1-5 years ( من 1الى 5 سنوات )	31-40 patients (من 31 الى 40 مريض)	Less than 15 minutes ( أقل من 15 دقيقة)	non-smoker لا، لم أدخن مطلقاً				Yes نعم	somewhat interested مهتم قليلاً	No لا	No لا	at intervals or when symptomatic بشكل دوري متزامن مع وجود اعراض مرضية لديهم	1 – 2 minutes من دقيقة الى دقيقتين	none at all لم اتحدث مطلقا مع اي منهم	c. I assisted only if they brought up the subject ساعدت المدخنين فقط اذا طرحوا موضوع الاقلاع	a. I did not arrange follow-up with my smoker’s patient’s لم انظم متابعة مع المدخنين	Considering doing this in the next 6 month لدي توجه لعمل ذلك خلال ال6 أشهر القادمة	Considering doing this in the next 6 month لدي توجه لعمل ذلك خلال ال6 أشهر القادمة	Considering doing this in the next 6 month لدي توجه لعمل ذلك خلال ال6 أشهر القادمة	Considering doing this in the next 6 month لدي توجه لعمل ذلك خلال ال6 أشهر القادمة	Considering doing this in the next 6 month لدي توجه لعمل ذلك خلال ال6 أشهر القادمة	probably ربما نعم	Certainly نعم، بالتأكيد	probably ربما نعم	neutral محايد	neutral محايد	probably ربما نعم	probably ربما نعم	probably ربما نعم	Certainly نعم، بالتأكيد	neutral محايد	certainly not لا، بالتأكيد	certainly not لا، بالتأكيد	Certainly نعم، بالتأكيد
30-39	11-15 years (من 11الى 15 سنة)	31-40 patients (من 31 الى 40 مريض)	Less than 15 minutes ( أقل من 15 دقيقة)	current smoker نعم، مدخن حاليأ	Regular cigarette سيجارة عادية	21-40 (من 21الى 40)	No لا	No لا	not interested لست مهتما ابدا	No لا	No لا	at intervals or when symptomatic بشكل دوري متزامن مع وجود اعراض مرضية لديهم	3 – 5 minutes من 3 الى 5 دقائق	none at all لم اتحدث مطلقا مع اي منهم	b. I assisted smokers only if I they might be motivated to quit ساعدت المدخنين الذن لديهم حافز للاقلاع عن التدخين فقط	a. I did not arrange follow-up with my smoker’s patient’s لم انظم متابعة مع المدخنين	No intention to do this at all ليس لدي أي نية لعمل ذلك مطلقاً	No intention to do this at all ليس لدي أي نية لعمل ذلك مطلقاً	No intention to do this at all ليس لدي أي نية لعمل ذلك مطلقاً	No intention to do this at all ليس لدي أي نية لعمل ذلك مطلقاً	No intention to do this at all ليس لدي أي نية لعمل ذلك مطلقاً	Certainly نعم، بالتأكيد	Certainly نعم، بالتأكيد	certainly not لا، بالتأكيد	Certainly نعم، بالتأكيد	Certainly نعم، بالتأكيد	certainly not لا، بالتأكيد	Certainly نعم، بالتأكيد	certainly not لا، بالتأكيد	certainly not لا، بالتأكيد	Certainly نعم، بالتأكيد	certainly not لا، بالتأكيد	certainly not لا، بالتأكيد	Certainly نعم، بالتأكيد
<30	1-5 years ( من 1الى 5 سنوات )	31-40 patients (من 31 الى 40 مريض)	Less than 15 minutes ( أقل من 15 دقيقة)	non-smoker لا، لم أدخن مطلقاً				No لا	extremely interested مهتم جداً	No لا	No لا	at intervals or when symptomatic بشكل دوري متزامن مع وجود اعراض مرضية لديهم	3 – 5 minutes من 3 الى 5 دقائق	3 – 5 minutes من 3 الى 5 دقائق	b. I assisted smokers only if I they might be motivated to quit ساعدت المدخنين الذن لديهم حافز للاقلاع عن التدخين فقط	a. I did not arrange follow-up with my smoker’s patient’s لم انظم متابعة مع المدخنين	No intention to do this at all ليس لدي أي نية لعمل ذلك مطلقاً	Have been doing this for less than 6 month بدأت عمل ذلك منذ أقل من 6 أشهر	Considering doing this in the next month لدي توجه لعمل ذلك خلال الشهر القادم	Have been doing this for more than 6 month بدأت العمل بذلك منذ أكثر من 6أشهر	No intention to do this at all ليس لدي أي نية لعمل ذلك مطلقاً	probably ربما نعم	Certainly نعم، بالتأكيد	Certainly نعم، بالتأكيد	probably ربما نعم	Certainly نعم، بالتأكيد	Certainly نعم، بالتأكيد	Certainly نعم، بالتأكيد	probably ربما نعم	Certainly نعم، بالتأكيد	probably ربما نعم	certainly not لا، بالتأكيد	certainly not لا، بالتأكيد	Certainly نعم، بالتأكيد
30-39	1-5 years ( من 1الى 5 سنوات )	10-20 patients (من 10الى 20 مريض)	Less than 15 minutes ( أقل من 15 دقيقة)	current smoker نعم، مدخن حاليأ	Hookah أرجيلة	<10( اقل من 10)	Yes نعم	No لا	extremely interested مهتم جداً	No لا	No لا	first visit only اول زيارة فقط	3 – 5 minutes من 3 الى 5 دقائق	3 – 5 minutes من 3 الى 5 دقائق	b. I assisted smokers only if I they might be motivated to quit ساعدت المدخنين الذن لديهم حافز للاقلاع عن التدخين فقط	b. I arranged follow-up only if I thought the patient might be motivated to quit نظمت متابعة مع المدخنين فقط اذا ابدوا استعدادا للاقلاع	Have been doing this for less than 6 month بدأت عمل ذلك منذ أقل من 6 أشهر	Have been doing this for less than 6 month بدأت عمل ذلك منذ أقل من 6 أشهر	Have been doing this for less than 6 month بدأت عمل ذلك منذ أقل من 6 أشهر	Have been doing this for less than 6 month بدأت عمل ذلك منذ أقل من 6 أشهر	Have been doing this for less than 6 month بدأت عمل ذلك منذ أقل من 6 أشهر	Certainly نعم، بالتأكيد	Certainly نعم، بالتأكيد	Certainly نعم، بالتأكيد	Certainly نعم، بالتأكيد	Certainly نعم، بالتأكيد	Certainly نعم، بالتأكيد	Certainly نعم، بالتأكيد	Certainly نعم، بالتأكيد	Certainly نعم، بالتأكيد	Certainly نعم، بالتأكيد	probably ربما نعم	probably ربما نعم	probably ربما نعم
30-39	11-15 years (من 11الى 15 سنة)	10-20 patients (من 10الى 20 مريض)	Less than 15 minutes ( أقل من 15 دقيقة)	non-smoker لا، لم أدخن مطلقاً				No لا	not interested لست مهتما ابدا	No لا	No لا	at intervals or when symptomatic بشكل دوري متزامن مع وجود اعراض مرضية لديهم	none at all لم اتحدث مطلقا مع اي منهم	none at all لم اتحدث مطلقا مع اي منهم	a. I did not assist my patients who smoke لم اساعد مرضاي المدخنين	a. I did not arrange follow-up with my smoker’s patient’s لم انظم متابعة مع المدخنين	No intention to do this at all ليس لدي أي نية لعمل ذلك مطلقاً	No intention to do this at all ليس لدي أي نية لعمل ذلك مطلقاً	No intention to do this at all ليس لدي أي نية لعمل ذلك مطلقاً	No intention to do this at all ليس لدي أي نية لعمل ذلك مطلقاً	No intention to do this at all ليس لدي أي نية لعمل ذلك مطلقاً	probably not ربما لا	certainly not لا، بالتأكيد	certainly not لا، بالتأكيد	certainly not لا، بالتأكيد	certainly not لا، بالتأكيد	certainly not لا، بالتأكيد	certainly not لا، بالتأكيد	certainly not لا، بالتأكيد	certainly not لا، بالتأكيد	certainly not لا، بالتأكيد	certainly not لا، بالتأكيد	certainly not لا، بالتأكيد	certainly not لا، بالتأكيد
<30	6-10 years (من 6 الى 10 سنوات)	21-30 patients ( من 21 الى 30 مريض)	21-35 minutes (من 21-35 دقيقة)	non-smoker لا، لم أدخن مطلقاً	Other, Specify... أخرى ، حددها:	21-40 (من 21الى 40)	Yes نعم	No لا	extremely interested مهتم جداً	Yes نعم	Yes نعم	almost never اطلاقاً	1 – 2 minutes من دقيقة الى دقيقتين	1 – 2 minutes من دقيقة الى دقيقتين	a. I did not assist my patients who smoke لم اساعد مرضاي المدخنين	a. I did not arrange follow-up with my smoker’s patient’s لم انظم متابعة مع المدخنين	Considering doing this in the next month لدي توجه لعمل ذلك خلال الشهر القادم	Considering doing this in the next month لدي توجه لعمل ذلك خلال الشهر القادم	Considering doing this in the next month لدي توجه لعمل ذلك خلال الشهر القادم	Considering doing this in the next month لدي توجه لعمل ذلك خلال الشهر القادم	Considering doing this in the next month لدي توجه لعمل ذلك خلال الشهر القادم	neutral محايد	neutral محايد	neutral محايد	neutral محايد	neutral محايد	neutral محايد	neutral محايد	neutral محايد	neutral محايد	neutral محايد	neutral محايد	neutral محايد	neutral محايد
30-39	16_20 years (من 16 الى 20 سنة)	10-20 patients (من 10الى 20 مريض)	21-35 minutes (من 21-35 دقيقة)	current smoker نعم، مدخن حاليأ	E-cigarrete /vape سيجارة الكترونية	<10( اقل من 10)	Yes نعم	No لا	somewhat interested مهتم قليلاً	No لا	No لا	almost never اطلاقاً	none at all لم اتحدث مطلقا مع اي منهم	none at all لم اتحدث مطلقا مع اي منهم	a. I did not assist my patients who smoke لم اساعد مرضاي المدخنين	a. I did not arrange follow-up with my smoker’s patient’s لم انظم متابعة مع المدخنين	No intention to do this at all ليس لدي أي نية لعمل ذلك مطلقاً	Considering doing this in the next 6 month لدي توجه لعمل ذلك خلال ال6 أشهر القادمة	Considering doing this in the next 6 month لدي توجه لعمل ذلك خلال ال6 أشهر القادمة	Considering doing this in the next 6 month لدي توجه لعمل ذلك خلال ال6 أشهر القادمة	Considering doing this in the next 6 month لدي توجه لعمل ذلك خلال ال6 أشهر القادمة	probably not ربما لا	probably not ربما لا	probably not ربما لا	probably not ربما لا	probably not ربما لا	probably not ربما لا	probably not ربما لا	probably not ربما لا	probably not ربما لا	probably not ربما لا	probably not ربما لا	probably not ربما لا	probably not ربما لا
<30	1-5 years ( من 1الى 5 سنوات )	less than 10 patients (اقل من 10 مرضى)	More than 41 minutes (أكثر من 41 دقيقة)	non-smoker لا، لم أدخن مطلقاً				No لا	somewhat interested مهتم قليلاً	No لا	No لا	first visit only اول زيارة فقط	none at all لم اتحدث مطلقا مع اي منهم	none at all لم اتحدث مطلقا مع اي منهم	c. I assisted only if they brought up the subject ساعدت المدخنين فقط اذا طرحوا موضوع الاقلاع	a. I did not arrange follow-up with my smoker’s patient’s لم انظم متابعة مع المدخنين	Considering doing this in the next 6 month لدي توجه لعمل ذلك خلال ال6 أشهر القادمة	Considering doing this in the next 6 month لدي توجه لعمل ذلك خلال ال6 أشهر القادمة	No intention to do this at all ليس لدي أي نية لعمل ذلك مطلقاً	Considering doing this in the next 6 month لدي توجه لعمل ذلك خلال ال6 أشهر القادمة	No intention to do this at all ليس لدي أي نية لعمل ذلك مطلقاً	Certainly نعم، بالتأكيد	probably ربما نعم	probably ربما نعم	probably ربما نعم	neutral محايد	neutral محايد	neutral محايد	probably ربما نعم	neutral محايد	probably ربما نعم	probably not ربما لا	probably ربما نعم	probably ربما نعم
30-39	11-15 years (من 11الى 15 سنة)	less than 10 patients (اقل من 10 مرضى)	More than 41 minutes (أكثر من 41 دقيقة)	current smoker نعم، مدخن حاليأ	Hookah أرجيلة	<10( اقل من 10)	Yes نعم	No لا	somewhat interested مهتم قليلاً	No لا	No لا	first visit only اول زيارة فقط	none at all لم اتحدث مطلقا مع اي منهم	none at all لم اتحدث مطلقا مع اي منهم	b. I assisted smokers only if I they might be motivated to quit ساعدت المدخنين الذن لديهم حافز للاقلاع عن التدخين فقط	a. I did not arrange follow-up with my smoker’s patient’s لم انظم متابعة مع المدخنين	Considering doing this in the next 6 month لدي توجه لعمل ذلك خلال ال6 أشهر القادمة	Considering doing this in the next 6 month لدي توجه لعمل ذلك خلال ال6 أشهر القادمة	Considering doing this in the next 6 month لدي توجه لعمل ذلك خلال ال6 أشهر القادمة	Considering doing this in the next 6 month لدي توجه لعمل ذلك خلال ال6 أشهر القادمة	Considering doing this in the next 6 month لدي توجه لعمل ذلك خلال ال6 أشهر القادمة	neutral محايد	neutral محايد	neutral محايد	neutral محايد	neutral محايد	neutral محايد	neutral محايد	neutral محايد	neutral محايد	neutral محايد	neutral محايد	neutral محايد	neutral محايد
<30	1-5 years ( من 1الى 5 سنوات )	less than 10 patients (اقل من 10 مرضى)	More than 41 minutes (أكثر من 41 دقيقة)	non-smoker لا، لم أدخن مطلقاً				No لا	extremely interested مهتم جداً	No لا	No لا	first visit only اول زيارة فقط	1 – 2 minutes من دقيقة الى دقيقتين	1 – 2 minutes من دقيقة الى دقيقتين	c. I assisted only if they brought up the subject ساعدت المدخنين فقط اذا طرحوا موضوع الاقلاع	a. I did not arrange follow-up with my smoker’s patient’s لم انظم متابعة مع المدخنين	No intention to do this at all ليس لدي أي نية لعمل ذلك مطلقاً	Considering doing this in the next month لدي توجه لعمل ذلك خلال الشهر القادم	Considering doing this in the next month لدي توجه لعمل ذلك خلال الشهر القادم	Considering doing this in the next month لدي توجه لعمل ذلك خلال الشهر القادم	No intention to do this at all ليس لدي أي نية لعمل ذلك مطلقاً	neutral محايد	neutral محايد	neutral محايد	neutral محايد	neutral محايد	probably not ربما لا	probably not ربما لا	probably not ربما لا	probably not ربما لا	probably not ربما لا	probably not ربما لا	probably not ربما لا	probably not ربما لا
30-39	6-10 years (من 6 الى 10 سنوات)	less than 10 patients (اقل من 10 مرضى)	21-35 minutes (من 21-35 دقيقة)	non-smoker لا، لم أدخن مطلقاً				No لا	somewhat interested مهتم قليلاً	No لا	No لا	almost never اطلاقاً	none at all لم اتحدث مطلقا مع اي منهم	none at all لم اتحدث مطلقا مع اي منهم	a. I did not assist my patients who smoke لم اساعد مرضاي المدخنين	a. I did not arrange follow-up with my smoker’s patient’s لم انظم متابعة مع المدخنين	No intention to do this at all ليس لدي أي نية لعمل ذلك مطلقاً	No intention to do this at all ليس لدي أي نية لعمل ذلك مطلقاً	No intention to do this at all ليس لدي أي نية لعمل ذلك مطلقاً	No intention to do this at all ليس لدي أي نية لعمل ذلك مطلقاً	No intention to do this at all ليس لدي أي نية لعمل ذلك مطلقاً	certainly not لا، بالتأكيد	certainly not لا، بالتأكيد	certainly not لا، بالتأكيد	certainly not لا، بالتأكيد	certainly not لا، بالتأكيد	certainly not لا، بالتأكيد	certainly not لا، بالتأكيد	certainly not لا، بالتأكيد	certainly not لا، بالتأكيد	certainly not لا، بالتأكيد	certainly not لا، بالتأكيد	certainly not لا، بالتأكيد	certainly not لا، بالتأكيد
30-39	6-10 years (من 6 الى 10 سنوات)	more than 50 patients (أكثر من 50 مريض)	Less than 15 minutes ( أقل من 15 دقيقة)	current smoker نعم، مدخن حاليأ	Regular cigarette سيجارة عادية, IQOs التبغ المسخن	21-40 (من 21الى 40)	Yes نعم	No لا	somewhat interested مهتم قليلاً	No لا	No لا	almost every visit بكل زيارة	1 – 2 minutes من دقيقة الى دقيقتين	1 – 2 minutes من دقيقة الى دقيقتين	b. I assisted smokers only if I they might be motivated to quit ساعدت المدخنين الذن لديهم حافز للاقلاع عن التدخين فقط	a. I did not arrange follow-up with my smoker’s patient’s لم انظم متابعة مع المدخنين	Considering doing this in the next month لدي توجه لعمل ذلك خلال الشهر القادم	Considering doing this in the next month لدي توجه لعمل ذلك خلال الشهر القادم	Considering doing this in the next month لدي توجه لعمل ذلك خلال الشهر القادم	Considering doing this in the next month لدي توجه لعمل ذلك خلال الشهر القادم	No intention to do this at all ليس لدي أي نية لعمل ذلك مطلقاً	neutral محايد	neutral محايد	neutral محايد	neutral محايد	neutral محايد	neutral محايد	neutral محايد	neutral محايد	neutral محايد	neutral محايد	neutral محايد	neutral محايد	neutral محايد
30-39	6-10 years (من 6 الى 10 سنوات)	10-20 patients (من 10الى 20 مريض)	More than 41 minutes (أكثر من 41 دقيقة)	non-smoker لا، لم أدخن مطلقاً				No لا	somewhat interested مهتم قليلاً	No لا	No لا	first visit only اول زيارة فقط	1 – 2 minutes من دقيقة الى دقيقتين	1 – 2 minutes من دقيقة الى دقيقتين	b. I assisted smokers only if I they might be motivated to quit ساعدت المدخنين الذن لديهم حافز للاقلاع عن التدخين فقط	a. I did not arrange follow-up with my smoker’s patient’s لم انظم متابعة مع المدخنين	Considering doing this in the next 6 month لدي توجه لعمل ذلك خلال ال6 أشهر القادمة	Considering doing this in the next 6 month لدي توجه لعمل ذلك خلال ال6 أشهر القادمة	Considering doing this in the next 6 month لدي توجه لعمل ذلك خلال ال6 أشهر القادمة	Considering doing this in the next 6 month لدي توجه لعمل ذلك خلال ال6 أشهر القادمة	Considering doing this in the next 6 month لدي توجه لعمل ذلك خلال ال6 أشهر القادمة	certainly not لا، بالتأكيد	probably not ربما لا	certainly not لا، بالتأكيد	certainly not لا، بالتأكيد	probably not ربما لا	probably not ربما لا	certainly not لا، بالتأكيد	probably not ربما لا	probably not ربما لا	probably not ربما لا	probably not ربما لا	probably not ربما لا	probably not ربما لا
<30	1-5 years ( من 1الى 5 سنوات )	10-20 patients (من 10الى 20 مريض)	Less than 15 minutes ( أقل من 15 دقيقة)	current smoker نعم، مدخن حاليأ	Regular cigarette سيجارة عادية	11-20 (من 11الى 20)	Yes نعم	Yes نعم	extremely interested مهتم جداً	No لا	No لا	first visit only اول زيارة فقط	3 – 5 minutes من 3 الى 5 دقائق	3 – 5 minutes من 3 الى 5 دقائق	b. I assisted smokers only if I they might be motivated to quit ساعدت المدخنين الذن لديهم حافز للاقلاع عن التدخين فقط	a. I did not arrange follow-up with my smoker’s patient’s لم انظم متابعة مع المدخنين	No intention to do this at all ليس لدي أي نية لعمل ذلك مطلقاً	Considering doing this in the next 6 month لدي توجه لعمل ذلك خلال ال6 أشهر القادمة	Considering doing this in the next 6 month لدي توجه لعمل ذلك خلال ال6 أشهر القادمة	Considering doing this in the next 6 month لدي توجه لعمل ذلك خلال ال6 أشهر القادمة	No intention to do this at all ليس لدي أي نية لعمل ذلك مطلقاً	neutral محايد	probably not ربما لا	neutral محايد	neutral محايد	neutral محايد	neutral محايد	neutral محايد	neutral محايد	probably not ربما لا	probably not ربما لا	probably not ربما لا	probably not ربما لا	probably not ربما لا
30-39	16_20 years (من 16 الى 20 سنة)	more than 50 patients (أكثر من 50 مريض)	Less than 15 minutes ( أقل من 15 دقيقة)	current smoker نعم، مدخن حاليأ	Regular cigarette سيجارة عادية	11-20 (من 11الى 20)	Yes نعم	No لا	not interested لست مهتما ابدا	No لا	No لا	first visit only اول زيارة فقط	1 – 2 minutes من دقيقة الى دقيقتين	1 – 2 minutes من دقيقة الى دقيقتين	b. I assisted smokers only if I they might be motivated to quit ساعدت المدخنين الذن لديهم حافز للاقلاع عن التدخين فقط	a. I did not arrange follow-up with my smoker’s patient’s لم انظم متابعة مع المدخنين	No intention to do this at all ليس لدي أي نية لعمل ذلك مطلقاً	Considering doing this in the next 6 month لدي توجه لعمل ذلك خلال ال6 أشهر القادمة	No intention to do this at all ليس لدي أي نية لعمل ذلك مطلقاً	No intention to do this at all ليس لدي أي نية لعمل ذلك مطلقاً	No intention to do this at all ليس لدي أي نية لعمل ذلك مطلقاً	certainly not لا، بالتأكيد	probably not ربما لا	certainly not لا، بالتأكيد	probably not ربما لا	certainly not لا، بالتأكيد	probably not ربما لا	probably not ربما لا	probably not ربما لا	probably not ربما لا	probably not ربما لا	probably not ربما لا	probably not ربما لا	probably not ربما لا
40-49	16_20 years (من 16 الى 20 سنة)	10-20 patients (من 10الى 20 مريض)	15-20 minutes (من 15-20 دقيقة)	non-smoker لا، لم أدخن مطلقاً				No لا	somewhat interested مهتم قليلاً	No لا	No لا	almost never اطلاقاً	none at all لم اتحدث مطلقا مع اي منهم	3 – 5 minutes من 3 الى 5 دقائق	b. I assisted smokers only if I they might be motivated to quit ساعدت المدخنين الذن لديهم حافز للاقلاع عن التدخين فقط	a. I did not arrange follow-up with my smoker’s patient’s لم انظم متابعة مع المدخنين	No intention to do this at all ليس لدي أي نية لعمل ذلك مطلقاً	Considering doing this in the next 6 month لدي توجه لعمل ذلك خلال ال6 أشهر القادمة	Considering doing this in the next 6 month لدي توجه لعمل ذلك خلال ال6 أشهر القادمة	Considering doing this in the next 6 month لدي توجه لعمل ذلك خلال ال6 أشهر القادمة	Considering doing this in the next 6 month لدي توجه لعمل ذلك خلال ال6 أشهر القادمة	probably not ربما لا	probably not ربما لا	probably not ربما لا	probably not ربما لا	probably not ربما لا	probably not ربما لا	probably not ربما لا	probably not ربما لا	probably not ربما لا	probably not ربما لا	probably not ربما لا	probably not ربما لا	probably not ربما لا
<30	6-10 years (من 6 الى 10 سنوات)	10-20 patients (من 10الى 20 مريض)	More than 41 minutes (أكثر من 41 دقيقة)	non-smoker لا، لم أدخن مطلقاً	Other, Specify... أخرى ، حددها:			Yes نعم	extremely interested مهتم جداً	Yes نعم	No لا	at intervals or when symptomatic بشكل دوري متزامن مع وجود اعراض مرضية لديهم	1 – 2 minutes من دقيقة الى دقيقتين	1 – 2 minutes من دقيقة الى دقيقتين	b. I assisted smokers only if I they might be motivated to quit ساعدت المدخنين الذن لديهم حافز للاقلاع عن التدخين فقط	a. I did not arrange follow-up with my smoker’s patient’s لم انظم متابعة مع المدخنين	Considering doing this in the next month لدي توجه لعمل ذلك خلال الشهر القادم	Considering doing this in the next month لدي توجه لعمل ذلك خلال الشهر القادم	Considering doing this in the next month لدي توجه لعمل ذلك خلال الشهر القادم	Considering doing this in the next month لدي توجه لعمل ذلك خلال الشهر القادم	Considering doing this in the next month لدي توجه لعمل ذلك خلال الشهر القادم	certainly not لا، بالتأكيد	certainly not لا، بالتأكيد	certainly not لا، بالتأكيد	certainly not لا، بالتأكيد	certainly not لا، بالتأكيد	certainly not لا، بالتأكيد	probably ربما نعم	probably ربما نعم	probably ربما نعم	probably ربما نعم	probably ربما نعم	probably ربما نعم	probably ربما نعم
<30	1-5 years ( من 1الى 5 سنوات )	less than 10 patients (اقل من 10 مرضى)	More than 41 minutes (أكثر من 41 دقيقة)	current smoker نعم، مدخن حاليأ	Hookah أرجيلة	<10( اقل من 10)	Yes نعم	No لا	somewhat interested مهتم قليلاً	No لا	No لا	almost never اطلاقاً	none at all لم اتحدث مطلقا مع اي منهم	none at all لم اتحدث مطلقا مع اي منهم	c. I assisted only if they brought up the subject ساعدت المدخنين فقط اذا طرحوا موضوع الاقلاع	c. I arranged follow-up only if the patient brought up the subject نظمت متابعة فقط مع المدخنين اذا طرحوا الموضوع	No intention to do this at all ليس لدي أي نية لعمل ذلك مطلقاً	No intention to do this at all ليس لدي أي نية لعمل ذلك مطلقاً	No intention to do this at all ليس لدي أي نية لعمل ذلك مطلقاً	No intention to do this at all ليس لدي أي نية لعمل ذلك مطلقاً	No intention to do this at all ليس لدي أي نية لعمل ذلك مطلقاً	probably not ربما لا	probably not ربما لا	neutral محايد	neutral محايد	neutral محايد	probably not ربما لا	probably not ربما لا	neutral محايد	certainly not لا، بالتأكيد	certainly not لا، بالتأكيد	certainly not لا، بالتأكيد	certainly not لا، بالتأكيد	certainly not لا، بالتأكيد
<30	1-5 years ( من 1الى 5 سنوات )	21-30 patients ( من 21 الى 30 مريض)	Less than 15 minutes ( أقل من 15 دقيقة)	non-smoker لا، لم أدخن مطلقاً				Yes نعم	extremely interested مهتم جداً	Yes نعم	No لا	almost every visit بكل زيارة	1 – 2 minutes من دقيقة الى دقيقتين	1 – 2 minutes من دقيقة الى دقيقتين	d. I made it a point to assist all of my patients who smoke اجعل الاقلاع عن التدخين محور اساسي لمساعدة المرضى المدخنين دائماً	a. I did not arrange follow-up with my smoker’s patient’s لم انظم متابعة مع المدخنين	Considering doing this in the next month لدي توجه لعمل ذلك خلال الشهر القادم	Considering doing this in the next month لدي توجه لعمل ذلك خلال الشهر القادم	Considering doing this in the next month لدي توجه لعمل ذلك خلال الشهر القادم	Considering doing this in the next month لدي توجه لعمل ذلك خلال الشهر القادم	Considering doing this in the next 6 month لدي توجه لعمل ذلك خلال ال6 أشهر القادمة	probably ربما نعم	neutral محايد	probably ربما نعم	Certainly نعم، بالتأكيد	neutral محايد	probably ربما نعم	probably ربما نعم	Certainly نعم، بالتأكيد	Certainly نعم، بالتأكيد	neutral محايد	probably ربما نعم	probably ربما نعم	probably ربما نعم
30-39	11-15 years (من 11الى 15 سنة)	less than 10 patients (اقل من 10 مرضى)	More than 41 minutes (أكثر من 41 دقيقة)	current smoker نعم، مدخن حاليأ	Regular cigarette سيجارة عادية, Hookah أرجيلة	21-40 (من 21الى 40)	Yes نعم	No لا	not interested لست مهتما ابدا	No لا	No لا	almost never اطلاقاً	none at all لم اتحدث مطلقا مع اي منهم	none at all لم اتحدث مطلقا مع اي منهم	b. I assisted smokers only if I they might be motivated to quit ساعدت المدخنين الذن لديهم حافز للاقلاع عن التدخين فقط	a. I did not arrange follow-up with my smoker’s patient’s لم انظم متابعة مع المدخنين	No intention to do this at all ليس لدي أي نية لعمل ذلك مطلقاً	No intention to do this at all ليس لدي أي نية لعمل ذلك مطلقاً	No intention to do this at all ليس لدي أي نية لعمل ذلك مطلقاً	No intention to do this at all ليس لدي أي نية لعمل ذلك مطلقاً	No intention to do this at all ليس لدي أي نية لعمل ذلك مطلقاً	certainly not لا، بالتأكيد	neutral محايد	probably not ربما لا	probably not ربما لا	probably not ربما لا	probably not ربما لا	neutral محايد	neutral محايد	probably not ربما لا	probably not ربما لا	probably not ربما لا	probably not ربما لا	probably not ربما لا
<30	1-5 years ( من 1الى 5 سنوات )	10-20 patients (من 10الى 20 مريض)	21-35 minutes (من 21-35 دقيقة)	current smoker نعم، مدخن حاليأ	Hookah أرجيلة		Yes نعم	No لا	somewhat interested مهتم قليلاً	No لا	No لا	first visit only اول زيارة فقط	none at all لم اتحدث مطلقا مع اي منهم	none at all لم اتحدث مطلقا مع اي منهم	b. I assisted smokers only if I they might be motivated to quit ساعدت المدخنين الذن لديهم حافز للاقلاع عن التدخين فقط	a. I did not arrange follow-up with my smoker’s patient’s لم انظم متابعة مع المدخنين	Have been doing this for more than 6 month بدأت العمل بذلك منذ أكثر من 6أشهر	Have been doing this for more than 6 month بدأت العمل بذلك منذ أكثر من 6أشهر	No intention to do this at all ليس لدي أي نية لعمل ذلك مطلقاً	Have been doing this for more than 6 month بدأت العمل بذلك منذ أكثر من 6أشهر	Have been doing this for more than 6 month بدأت العمل بذلك منذ أكثر من 6أشهر	Certainly نعم، بالتأكيد	Certainly نعم، بالتأكيد	Certainly نعم، بالتأكيد	Certainly نعم، بالتأكيد	probably ربما نعم	probably ربما نعم	probably ربما نعم	probably ربما نعم	probably ربما نعم	probably ربما نعم	certainly not لا، بالتأكيد	certainly not لا، بالتأكيد	probably not ربما لا
<30	6-10 years (من 6 الى 10 سنوات)	10-20 patients (من 10الى 20 مريض)	15-20 minutes (من 15-20 دقيقة)	non-smoker لا، لم أدخن مطلقاً				No لا	not interested لست مهتما ابدا	No لا	No لا	first visit only اول زيارة فقط	3 – 5 minutes من 3 الى 5 دقائق	1 – 2 minutes من دقيقة الى دقيقتين	a. I did not assist my patients who smoke لم اساعد مرضاي المدخنين	a. I did not arrange follow-up with my smoker’s patient’s لم انظم متابعة مع المدخنين	No intention to do this at all ليس لدي أي نية لعمل ذلك مطلقاً	No intention to do this at all ليس لدي أي نية لعمل ذلك مطلقاً	No intention to do this at all ليس لدي أي نية لعمل ذلك مطلقاً	No intention to do this at all ليس لدي أي نية لعمل ذلك مطلقاً	No intention to do this at all ليس لدي أي نية لعمل ذلك مطلقاً	probably not ربما لا	Certainly نعم، بالتأكيد	Certainly نعم، بالتأكيد	probably ربما نعم	probably ربما نعم	probably ربما نعم	probably ربما نعم	probably ربما نعم	probably ربما نعم	probably ربما نعم	probably ربما نعم	probably ربما نعم	probably ربما نعم
<30	1-5 years ( من 1الى 5 سنوات )	10-20 patients (من 10الى 20 مريض)	15-20 minutes (من 15-20 دقيقة)	current smoker نعم، مدخن حاليأ	Regular cigarette سيجارة عادية	<10( اقل من 10)	Yes نعم	Yes نعم	extremely interested مهتم جداً	No لا	No لا	at intervals or when symptomatic بشكل دوري متزامن مع وجود اعراض مرضية لديهم	3 – 5 minutes من 3 الى 5 دقائق	3 – 5 minutes من 3 الى 5 دقائق	b. I assisted smokers only if I they might be motivated to quit ساعدت المدخنين الذن لديهم حافز للاقلاع عن التدخين فقط	b. I arranged follow-up only if I thought the patient might be motivated to quit نظمت متابعة مع المدخنين فقط اذا ابدوا استعدادا للاقلاع	Considering doing this in the next month لدي توجه لعمل ذلك خلال الشهر القادم	Considering doing this in the next 6 month لدي توجه لعمل ذلك خلال ال6 أشهر القادمة	Considering doing this in the next month لدي توجه لعمل ذلك خلال الشهر القادم	Considering doing this in the next month لدي توجه لعمل ذلك خلال الشهر القادم	Considering doing this in the next month لدي توجه لعمل ذلك خلال الشهر القادم	certainly not لا، بالتأكيد	certainly not لا، بالتأكيد	probably not ربما لا	certainly not لا، بالتأكيد	certainly not لا، بالتأكيد	certainly not لا، بالتأكيد	certainly not لا، بالتأكيد	certainly not لا، بالتأكيد	certainly not لا، بالتأكيد	certainly not لا، بالتأكيد	certainly not لا، بالتأكيد	certainly not لا، بالتأكيد	certainly not لا، بالتأكيد
30-39	1-5 years ( من 1الى 5 سنوات )	less than 10 patients (اقل من 10 مرضى)	36-40 minutes (من 36-40 دقيقة)	non-smoker لا، لم أدخن مطلقاً				No لا	somewhat interested مهتم قليلاً	No لا	No لا	first visit only اول زيارة فقط	none at all لم اتحدث مطلقا مع اي منهم	none at all لم اتحدث مطلقا مع اي منهم	c. I assisted only if they brought up the subject ساعدت المدخنين فقط اذا طرحوا موضوع الاقلاع	a. I did not arrange follow-up with my smoker’s patient’s لم انظم متابعة مع المدخنين	Considering doing this in the next month لدي توجه لعمل ذلك خلال الشهر القادم	Considering doing this in the next 6 month لدي توجه لعمل ذلك خلال ال6 أشهر القادمة	Considering doing this in the next 6 month لدي توجه لعمل ذلك خلال ال6 أشهر القادمة	Considering doing this in the next 6 month لدي توجه لعمل ذلك خلال ال6 أشهر القادمة	No intention to do this at all ليس لدي أي نية لعمل ذلك مطلقاً	probably not ربما لا	probably not ربما لا	probably not ربما لا	neutral محايد	neutral محايد	neutral محايد	neutral محايد	neutral محايد	neutral محايد	neutral محايد	neutral محايد	neutral محايد	neutral محايد
<30	1-5 years ( من 1الى 5 سنوات )	21-30 patients ( من 21 الى 30 مريض)	36-40 minutes (من 36-40 دقيقة)	current smoker نعم، مدخن حاليأ	E-cigarrete /vape سيجارة الكترونية, Hookah أرجيلة, Cigar سيجار	<10( اقل من 10)	Yes نعم	Yes نعم	not interested لست مهتما ابدا	Yes نعم	Yes نعم	first visit only اول زيارة فقط	1 – 2 minutes من دقيقة الى دقيقتين	1 – 2 minutes من دقيقة الى دقيقتين	a. I did not assist my patients who smoke لم اساعد مرضاي المدخنين	a. I did not arrange follow-up with my smoker’s patient’s لم انظم متابعة مع المدخنين	No intention to do this at all ليس لدي أي نية لعمل ذلك مطلقاً	No intention to do this at all ليس لدي أي نية لعمل ذلك مطلقاً	No intention to do this at all ليس لدي أي نية لعمل ذلك مطلقاً	No intention to do this at all ليس لدي أي نية لعمل ذلك مطلقاً	No intention to do this at all ليس لدي أي نية لعمل ذلك مطلقاً	certainly not لا، بالتأكيد	certainly not لا، بالتأكيد	certainly not لا، بالتأكيد	certainly not لا، بالتأكيد	certainly not لا، بالتأكيد	certainly not لا، بالتأكيد	certainly not لا، بالتأكيد	certainly not لا، بالتأكيد	certainly not لا، بالتأكيد	certainly not لا، بالتأكيد	certainly not لا، بالتأكيد	certainly not لا، بالتأكيد	certainly not لا، بالتأكيد
<30	1-5 years ( من 1الى 5 سنوات )	less than 10 patients (اقل من 10 مرضى)	Less than 15 minutes ( أقل من 15 دقيقة)	non-smoker لا، لم أدخن مطلقاً				No لا	extremely interested مهتم جداً	No لا	No لا	first visit only اول زيارة فقط	none at all لم اتحدث مطلقا مع اي منهم	none at all لم اتحدث مطلقا مع اي منهم	c. I assisted only if they brought up the subject ساعدت المدخنين فقط اذا طرحوا موضوع الاقلاع	a. I did not arrange follow-up with my smoker’s patient’s لم انظم متابعة مع المدخنين	Considering doing this in the next 6 month لدي توجه لعمل ذلك خلال ال6 أشهر القادمة	Considering doing this in the next month لدي توجه لعمل ذلك خلال الشهر القادم	Considering doing this in the next 6 month لدي توجه لعمل ذلك خلال ال6 أشهر القادمة	Considering doing this in the next 6 month لدي توجه لعمل ذلك خلال ال6 أشهر القادمة	No intention to do this at all ليس لدي أي نية لعمل ذلك مطلقاً	probably not ربما لا	probably not ربما لا	probably not ربما لا	probably not ربما لا	probably not ربما لا	probably not ربما لا	probably not ربما لا	probably not ربما لا	probably not ربما لا	probably not ربما لا	probably not ربما لا	probably not ربما لا	probably not ربما لا
30-39	1-5 years ( من 1الى 5 سنوات )	10-20 patients (من 10الى 20 مريض)	15-20 minutes (من 15-20 دقيقة)	current smoker نعم، مدخن حاليأ	Regular cigarette سيجارة عادية	<10( اقل من 10)	Yes نعم	No لا	not interested لست مهتما ابدا	No لا	No لا	first visit only اول زيارة فقط	none at all لم اتحدث مطلقا مع اي منهم	none at all لم اتحدث مطلقا مع اي منهم	a. I did not assist my patients who smoke لم اساعد مرضاي المدخنين	a. I did not arrange follow-up with my smoker’s patient’s لم انظم متابعة مع المدخنين	No intention to do this at all ليس لدي أي نية لعمل ذلك مطلقاً	No intention to do this at all ليس لدي أي نية لعمل ذلك مطلقاً	No intention to do this at all ليس لدي أي نية لعمل ذلك مطلقاً	No intention to do this at all ليس لدي أي نية لعمل ذلك مطلقاً	No intention to do this at all ليس لدي أي نية لعمل ذلك مطلقاً	certainly not لا، بالتأكيد	certainly not لا، بالتأكيد	certainly not لا، بالتأكيد	certainly not لا، بالتأكيد	certainly not لا، بالتأكيد	certainly not لا، بالتأكيد	certainly not لا، بالتأكيد	certainly not لا، بالتأكيد	certainly not لا، بالتأكيد	certainly not لا، بالتأكيد	certainly not لا، بالتأكيد	certainly not لا، بالتأكيد	certainly not لا، بالتأكيد
<30	1-5 years ( من 1الى 5 سنوات )	10-20 patients (من 10الى 20 مريض)	15-20 minutes (من 15-20 دقيقة)	current smoker نعم، مدخن حاليأ	E-cigarrete /vape سيجارة الكترونية	<10( اقل من 10)	Yes نعم	Yes نعم	somewhat interested مهتم قليلاً	No لا	No لا	at intervals or when symptomatic بشكل دوري متزامن مع وجود اعراض مرضية لديهم	3 – 5 minutes من 3 الى 5 دقائق	3 – 5 minutes من 3 الى 5 دقائق	d. I made it a point to assist all of my patients who smoke اجعل الاقلاع عن التدخين محور اساسي لمساعدة المرضى المدخنين دائماً	a. I did not arrange follow-up with my smoker’s patient’s لم انظم متابعة مع المدخنين	Have been doing this for more than 6 month بدأت العمل بذلك منذ أكثر من 6أشهر	Have been doing this for more than 6 month بدأت العمل بذلك منذ أكثر من 6أشهر	Have been doing this for more than 6 month بدأت العمل بذلك منذ أكثر من 6أشهر	Have been doing this for more than 6 month بدأت العمل بذلك منذ أكثر من 6أشهر	Considering doing this in the next month لدي توجه لعمل ذلك خلال الشهر القادم	probably ربما نعم	probably ربما نعم	probably ربما نعم	probably ربما نعم	neutral محايد	probably ربما نعم	Certainly نعم، بالتأكيد	Certainly نعم، بالتأكيد	probably not ربما لا	neutral محايد	certainly not لا، بالتأكيد	certainly not لا، بالتأكيد	neutral محايد
<30	1-5 years ( من 1الى 5 سنوات )	21-30 patients ( من 21 الى 30 مريض)	21-35 minutes (من 21-35 دقيقة)	non-smoker لا، لم أدخن مطلقاً				No لا	extremely interested مهتم جداً	No لا	No لا	at intervals or when symptomatic بشكل دوري متزامن مع وجود اعراض مرضية لديهم	3 – 5 minutes من 3 الى 5 دقائق	1 – 2 minutes من دقيقة الى دقيقتين	b. I assisted smokers only if I they might be motivated to quit ساعدت المدخنين الذن لديهم حافز للاقلاع عن التدخين فقط	a. I did not arrange follow-up with my smoker’s patient’s لم انظم متابعة مع المدخنين	Considering doing this in the next 6 month لدي توجه لعمل ذلك خلال ال6 أشهر القادمة	Considering doing this in the next 6 month لدي توجه لعمل ذلك خلال ال6 أشهر القادمة	Considering doing this in the next 6 month لدي توجه لعمل ذلك خلال ال6 أشهر القادمة	Considering doing this in the next 6 month لدي توجه لعمل ذلك خلال ال6 أشهر القادمة	Considering doing this in the next 6 month لدي توجه لعمل ذلك خلال ال6 أشهر القادمة	probably ربما نعم	probably ربما نعم	probably ربما نعم	neutral محايد	probably ربما نعم	probably ربما نعم	probably ربما نعم	probably ربما نعم	probably ربما نعم	probably ربما نعم	probably ربما نعم	neutral محايد	neutral محايد
<30	1-5 years ( من 1الى 5 سنوات )	10-20 patients (من 10الى 20 مريض)	More than 41 minutes (أكثر من 41 دقيقة)	non-smoker لا، لم أدخن مطلقاً				No لا	somewhat interested مهتم قليلاً	No لا	No لا	first visit only اول زيارة فقط	6 – 10 minutes من 6 -10 دقائق	none at all لم اتحدث مطلقا مع اي منهم	a. I did not assist my patients who smoke لم اساعد مرضاي المدخنين	a. I did not arrange follow-up with my smoker’s patient’s لم انظم متابعة مع المدخنين	Considering doing this in the next 6 month لدي توجه لعمل ذلك خلال ال6 أشهر القادمة	No intention to do this at all ليس لدي أي نية لعمل ذلك مطلقاً	No intention to do this at all ليس لدي أي نية لعمل ذلك مطلقاً	No intention to do this at all ليس لدي أي نية لعمل ذلك مطلقاً	No intention to do this at all ليس لدي أي نية لعمل ذلك مطلقاً	probably not ربما لا	probably not ربما لا	certainly not لا، بالتأكيد	certainly not لا، بالتأكيد	probably not ربما لا	probably not ربما لا	probably not ربما لا	probably not ربما لا	certainly not لا، بالتأكيد	probably not ربما لا	probably not ربما لا	probably not ربما لا	probably not ربما لا
30-39	6-10 years (من 6 الى 10 سنوات)	10-20 patients (من 10الى 20 مريض)	15-20 minutes (من 15-20 دقيقة)	non-smoker لا، لم أدخن مطلقاً				No لا	somewhat interested مهتم قليلاً	No لا	No لا	almost never اطلاقاً	1 – 2 minutes من دقيقة الى دقيقتين	1 – 2 minutes من دقيقة الى دقيقتين	b. I assisted smokers only if I they might be motivated to quit ساعدت المدخنين الذن لديهم حافز للاقلاع عن التدخين فقط	b. I arranged follow-up only if I thought the patient might be motivated to quit نظمت متابعة مع المدخنين فقط اذا ابدوا استعدادا للاقلاع	No intention to do this at all ليس لدي أي نية لعمل ذلك مطلقاً	No intention to do this at all ليس لدي أي نية لعمل ذلك مطلقاً	No intention to do this at all ليس لدي أي نية لعمل ذلك مطلقاً	No intention to do this at all ليس لدي أي نية لعمل ذلك مطلقاً	No intention to do this at all ليس لدي أي نية لعمل ذلك مطلقاً	Certainly نعم، بالتأكيد	Certainly نعم، بالتأكيد	Certainly نعم، بالتأكيد	Certainly نعم، بالتأكيد	Certainly نعم، بالتأكيد	Certainly نعم، بالتأكيد	Certainly نعم، بالتأكيد	Certainly نعم، بالتأكيد	Certainly نعم، بالتأكيد	Certainly نعم، بالتأكيد	Certainly نعم، بالتأكيد	Certainly نعم، بالتأكيد	Certainly نعم، بالتأكيد
<30	1-5 years ( من 1الى 5 سنوات )	10-20 patients (من 10الى 20 مريض)	More than 41 minutes (أكثر من 41 دقيقة)	current smoker نعم، مدخن حاليأ	E-cigarrete /vape سيجارة الكترونية	11-20 (من 11الى 20)	No لا	No لا	somewhat interested مهتم قليلاً	No لا	No لا	almost never اطلاقاً	1 – 2 minutes من دقيقة الى دقيقتين	none at all لم اتحدث مطلقا مع اي منهم	a. I did not assist my patients who smoke لم اساعد مرضاي المدخنين	a. I did not arrange follow-up with my smoker’s patient’s لم انظم متابعة مع المدخنين	Have been doing this for less than 6 month بدأت عمل ذلك منذ أقل من 6 أشهر	Have been doing this for less than 6 month بدأت عمل ذلك منذ أقل من 6 أشهر	Have been doing this for less than 6 month بدأت عمل ذلك منذ أقل من 6 أشهر	Have been doing this for less than 6 month بدأت عمل ذلك منذ أقل من 6 أشهر	Have been doing this for less than 6 month بدأت عمل ذلك منذ أقل من 6 أشهر	probably not ربما لا	probably not ربما لا	probably not ربما لا	probably not ربما لا	probably not ربما لا	probably not ربما لا	probably not ربما لا	probably not ربما لا	probably not ربما لا	probably not ربما لا	probably not ربما لا	probably not ربما لا	probably not ربما لا
<30	1-5 years ( من 1الى 5 سنوات )	less than 10 patients (اقل من 10 مرضى)	Less than 15 minutes ( أقل من 15 دقيقة)	non-smoker لا، لم أدخن مطلقاً	Hookah أرجيلة	<10( اقل من 10)	Yes نعم	No لا	somewhat interested مهتم قليلاً	Yes نعم	Yes نعم	almost never اطلاقاً	1 – 2 minutes من دقيقة الى دقيقتين	3 – 5 minutes من 3 الى 5 دقائق	b. I assisted smokers only if I they might be motivated to quit ساعدت المدخنين الذن لديهم حافز للاقلاع عن التدخين فقط	b. I arranged follow-up only if I thought the patient might be motivated to quit نظمت متابعة مع المدخنين فقط اذا ابدوا استعدادا للاقلاع	Considering doing this in the next 6 month لدي توجه لعمل ذلك خلال ال6 أشهر القادمة	Considering doing this in the next 6 month لدي توجه لعمل ذلك خلال ال6 أشهر القادمة	Considering doing this in the next 6 month لدي توجه لعمل ذلك خلال ال6 أشهر القادمة	Considering doing this in the next 6 month لدي توجه لعمل ذلك خلال ال6 أشهر القادمة	Considering doing this in the next 6 month لدي توجه لعمل ذلك خلال ال6 أشهر القادمة	probably not ربما لا	probably not ربما لا	probably not ربما لا	certainly not لا، بالتأكيد	neutral محايد	neutral محايد	neutral محايد	neutral محايد	probably ربما نعم	probably ربما نعم	probably ربما نعم	probably ربما نعم	probably ربما نعم
<30	1-5 years ( من 1الى 5 سنوات )	more than 50 patients (أكثر من 50 مريض)	Less than 15 minutes ( أقل من 15 دقيقة)	non-smoker لا، لم أدخن مطلقاً				No لا	somewhat interested مهتم قليلاً	No لا	No لا	first visit only اول زيارة فقط	1 – 2 minutes من دقيقة الى دقيقتين	none at all لم اتحدث مطلقا مع اي منهم	a. I did not assist my patients who smoke لم اساعد مرضاي المدخنين	a. I did not arrange follow-up with my smoker’s patient’s لم انظم متابعة مع المدخنين	No intention to do this at all ليس لدي أي نية لعمل ذلك مطلقاً	No intention to do this at all ليس لدي أي نية لعمل ذلك مطلقاً	No intention to do this at all ليس لدي أي نية لعمل ذلك مطلقاً	No intention to do this at all ليس لدي أي نية لعمل ذلك مطلقاً	No intention to do this at all ليس لدي أي نية لعمل ذلك مطلقاً	probably not ربما لا	certainly not لا، بالتأكيد	certainly not لا، بالتأكيد	probably not ربما لا	certainly not لا، بالتأكيد	certainly not لا، بالتأكيد	certainly not لا، بالتأكيد	certainly not لا، بالتأكيد	certainly not لا، بالتأكيد	certainly not لا، بالتأكيد	certainly not لا، بالتأكيد	certainly not لا، بالتأكيد	certainly not لا، بالتأكيد
<30	1-5 years ( من 1الى 5 سنوات )	less than 10 patients (اقل من 10 مرضى)	Less than 15 minutes ( أقل من 15 دقيقة)	non-smoker لا، لم أدخن مطلقاً	Other, Specify... أخرى ، حددها:			No لا	not interested لست مهتما ابدا	No لا	No لا	almost never اطلاقاً	11 minutes or more من 11 دقيقة فأكثر	none at all لم اتحدث مطلقا مع اي منهم	b. I assisted smokers only if I they might be motivated to quit ساعدت المدخنين الذن لديهم حافز للاقلاع عن التدخين فقط	c. I arranged follow-up only if the patient brought up the subject نظمت متابعة فقط مع المدخنين اذا طرحوا الموضوع	No intention to do this at all ليس لدي أي نية لعمل ذلك مطلقاً	No intention to do this at all ليس لدي أي نية لعمل ذلك مطلقاً	No intention to do this at all ليس لدي أي نية لعمل ذلك مطلقاً	No intention to do this at all ليس لدي أي نية لعمل ذلك مطلقاً	No intention to do this at all ليس لدي أي نية لعمل ذلك مطلقاً	probably not ربما لا	Certainly نعم، بالتأكيد	probably ربما نعم	probably ربما نعم	probably ربما نعم	Certainly نعم، بالتأكيد	Certainly نعم، بالتأكيد	Certainly نعم، بالتأكيد	Certainly نعم، بالتأكيد	Certainly نعم، بالتأكيد	Certainly نعم، بالتأكيد	Certainly نعم، بالتأكيد	Certainly نعم، بالتأكيد
30-39	6-10 years (من 6 الى 10 سنوات)	10-20 patients (من 10الى 20 مريض)	More than 41 minutes (أكثر من 41 دقيقة)	non-smoker لا، لم أدخن مطلقاً	Other, Specify... أخرى ، حددها:		Yes نعم	No لا	extremely interested مهتم جداً	Yes نعم	No لا	almost never اطلاقاً	1 – 2 minutes من دقيقة الى دقيقتين	1 – 2 minutes من دقيقة الى دقيقتين	d. I made it a point to assist all of my patients who smoke اجعل الاقلاع عن التدخين محور اساسي لمساعدة المرضى المدخنين دائماً	d. I made it a point to arrange follow-up with all of my patient who smoke جعلت متابعة المرضى المدخنين محور اساسي	No intention to do this at all ليس لدي أي نية لعمل ذلك مطلقاً	No intention to do this at all ليس لدي أي نية لعمل ذلك مطلقاً	No intention to do this at all ليس لدي أي نية لعمل ذلك مطلقاً	No intention to do this at all ليس لدي أي نية لعمل ذلك مطلقاً	No intention to do this at all ليس لدي أي نية لعمل ذلك مطلقاً	probably not ربما لا	certainly not لا، بالتأكيد	probably not ربما لا	probably not ربما لا	probably not ربما لا	certainly not لا، بالتأكيد	probably not ربما لا	probably not ربما لا	probably not ربما لا	probably not ربما لا	probably not ربما لا	probably not ربما لا	probably not ربما لا
<30	1-5 years ( من 1الى 5 سنوات )	10-20 patients (من 10الى 20 مريض)	More than 41 minutes (أكثر من 41 دقيقة)	non-smoker لا، لم أدخن مطلقاً	Other, Specify... أخرى ، حددها:			No لا	extremely interested مهتم جداً	No لا	No لا	almost every visit بكل زيارة	1 – 2 minutes من دقيقة الى دقيقتين	none at all لم اتحدث مطلقا مع اي منهم	a. I did not assist my patients who smoke لم اساعد مرضاي المدخنين	a. I did not arrange follow-up with my smoker’s patient’s لم انظم متابعة مع المدخنين	No intention to do this at all ليس لدي أي نية لعمل ذلك مطلقاً	Have been doing this for more than 6 month بدأت العمل بذلك منذ أكثر من 6أشهر	No intention to do this at all ليس لدي أي نية لعمل ذلك مطلقاً	No intention to do this at all ليس لدي أي نية لعمل ذلك مطلقاً	No intention to do this at all ليس لدي أي نية لعمل ذلك مطلقاً	probably ربما نعم	neutral محايد	neutral محايد	neutral محايد	neutral محايد	neutral محايد	neutral محايد	neutral محايد	probably not ربما لا	probably not ربما لا	probably not ربما لا	probably not ربما لا	neutral محايد
30-39	1-5 years ( من 1الى 5 سنوات )	21-30 patients ( من 21 الى 30 مريض)	Less than 15 minutes ( أقل من 15 دقيقة)	non-smoker لا، لم أدخن مطلقاً				No لا	extremely interested مهتم جداً	No لا	No لا	first visit only اول زيارة فقط	none at all لم اتحدث مطلقا مع اي منهم	none at all لم اتحدث مطلقا مع اي منهم	c. I assisted only if they brought up the subject ساعدت المدخنين فقط اذا طرحوا موضوع الاقلاع	a. I did not arrange follow-up with my smoker’s patient’s لم انظم متابعة مع المدخنين	No intention to do this at all ليس لدي أي نية لعمل ذلك مطلقاً	No intention to do this at all ليس لدي أي نية لعمل ذلك مطلقاً	No intention to do this at all ليس لدي أي نية لعمل ذلك مطلقاً	Considering doing this in the next month لدي توجه لعمل ذلك خلال الشهر القادم	No intention to do this at all ليس لدي أي نية لعمل ذلك مطلقاً	certainly not لا، بالتأكيد	neutral محايد	neutral محايد	neutral محايد	probably not ربما لا	neutral محايد	neutral محايد	neutral محايد	neutral محايد	neutral محايد	neutral محايد	neutral محايد	neutral محايد
<30	1-5 years ( من 1الى 5 سنوات )	21-30 patients ( من 21 الى 30 مريض)	15-20 minutes (من 15-20 دقيقة)	non-smoker لا، لم أدخن مطلقاً				No لا	extremely interested مهتم جداً	No لا	No لا	at intervals or when symptomatic بشكل دوري متزامن مع وجود اعراض مرضية لديهم	11 minutes or more من 11 دقيقة فأكثر	6 – 10 minutes من 6 الى 10 دقائق	d. I made it a point to assist all of my patients who smoke اجعل الاقلاع عن التدخين محور اساسي لمساعدة المرضى المدخنين دائماً	b. I arranged follow-up only if I thought the patient might be motivated to quit نظمت متابعة مع المدخنين فقط اذا ابدوا استعدادا للاقلاع	Considering doing this in the next month لدي توجه لعمل ذلك خلال الشهر القادم	Considering doing this in the next month لدي توجه لعمل ذلك خلال الشهر القادم	Considering doing this in the next month لدي توجه لعمل ذلك خلال الشهر القادم	Considering doing this in the next month لدي توجه لعمل ذلك خلال الشهر القادم	Considering doing this in the next month لدي توجه لعمل ذلك خلال الشهر القادم	neutral محايد	neutral محايد	neutral محايد	neutral محايد	neutral محايد	neutral محايد	neutral محايد	neutral محايد	neutral محايد	neutral محايد	neutral محايد	neutral محايد	neutral محايد
<30	1-5 years ( من 1الى 5 سنوات )	10-20 patients (من 10الى 20 مريض)	More than 41 minutes (أكثر من 41 دقيقة)	current smoker نعم، مدخن حاليأ	E-cigarrete /vape سيجارة الكترونية, Hookah أرجيلة	11-20 (من 11الى 20)	Yes نعم	Yes نعم	extremely interested مهتم جداً	No لا	No لا	almost every visit بكل زيارة	11 minutes or more من 11 دقيقة فأكثر	11 minutes or more من 11 دقيقة فأكثر	b. I assisted smokers only if I they might be motivated to quit ساعدت المدخنين الذن لديهم حافز للاقلاع عن التدخين فقط	a. I did not arrange follow-up with my smoker’s patient’s لم انظم متابعة مع المدخنين	Considering doing this in the next 6 month لدي توجه لعمل ذلك خلال ال6 أشهر القادمة	Considering doing this in the next 6 month لدي توجه لعمل ذلك خلال ال6 أشهر القادمة	Considering doing this in the next 6 month لدي توجه لعمل ذلك خلال ال6 أشهر القادمة	Considering doing this in the next 6 month لدي توجه لعمل ذلك خلال ال6 أشهر القادمة	Considering doing this in the next 6 month لدي توجه لعمل ذلك خلال ال6 أشهر القادمة	probably ربما نعم	probably ربما نعم	probably ربما نعم	probably ربما نعم	probably ربما نعم	probably ربما نعم	probably ربما نعم	probably ربما نعم	probably ربما نعم	probably ربما نعم	probably ربما نعم	probably ربما نعم	probably ربما نعم
30-39	11-15 years (من 11الى 15 سنة)	21-30 patients ( من 21 الى 30 مريض)	21-35 minutes (من 21-35 دقيقة)	Ex-smoker نعم، مدخن سابقاً				No لا	extremely interested مهتم جداً	No لا	No لا	at intervals or when symptomatic بشكل دوري متزامن مع وجود اعراض مرضية لديهم	1 – 2 minutes من دقيقة الى دقيقتين	1 – 2 minutes من دقيقة الى دقيقتين	b. I assisted smokers only if I they might be motivated to quit ساعدت المدخنين الذن لديهم حافز للاقلاع عن التدخين فقط	a. I did not arrange follow-up with my smoker’s patient’s لم انظم متابعة مع المدخنين	Have been doing this for less than 6 month بدأت عمل ذلك منذ أقل من 6 أشهر	Have been doing this for less than 6 month بدأت عمل ذلك منذ أقل من 6 أشهر	Have been doing this for more than 6 month بدأت العمل بذلك منذ أكثر من 6أشهر	Have been doing this for less than 6 month بدأت عمل ذلك منذ أقل من 6 أشهر	Considering doing this in the next 6 month لدي توجه لعمل ذلك خلال ال6 أشهر القادمة	probably ربما نعم	probably ربما نعم	neutral محايد	neutral محايد	probably ربما نعم	Certainly نعم، بالتأكيد	probably ربما نعم	probably ربما نعم	neutral محايد	probably ربما نعم	probably not ربما لا	probably not ربما لا	probably ربما نعم
<30	6-10 years (من 6 الى 10 سنوات)	21-30 patients ( من 21 الى 30 مريض)	Less than 15 minutes ( أقل من 15 دقيقة)	Ex-smoker نعم، مدخن سابقاً				Yes نعم	somewhat interested مهتم قليلاً	No لا	No لا	first visit only اول زيارة فقط	1 – 2 minutes من دقيقة الى دقيقتين	1 – 2 minutes من دقيقة الى دقيقتين	d. I made it a point to assist all of my patients who smoke اجعل الاقلاع عن التدخين محور اساسي لمساعدة المرضى المدخنين دائماً	a. I did not arrange follow-up with my smoker’s patient’s لم انظم متابعة مع المدخنين	Have been doing this for more than 6 month بدأت العمل بذلك منذ أكثر من 6أشهر	Have been doing this for more than 6 month بدأت العمل بذلك منذ أكثر من 6أشهر	Have been doing this for less than 6 month بدأت عمل ذلك منذ أقل من 6 أشهر	Considering doing this in the next month لدي توجه لعمل ذلك خلال الشهر القادم	Considering doing this in the next month لدي توجه لعمل ذلك خلال الشهر القادم	Certainly نعم، بالتأكيد	probably ربما نعم	probably ربما نعم	probably not ربما لا	probably not ربما لا	neutral محايد	probably ربما نعم	probably ربما نعم	probably not ربما لا	neutral محايد	certainly not لا، بالتأكيد	certainly not لا، بالتأكيد	probably not ربما لا
<30	1-5 years ( من 1الى 5 سنوات )	10-20 patients (من 10الى 20 مريض)	15-20 minutes (من 15-20 دقيقة)	non-smoker لا، لم أدخن مطلقاً				No لا	somewhat interested مهتم قليلاً	No لا	No لا	first visit only اول زيارة فقط	1 – 2 minutes من دقيقة الى دقيقتين	1 – 2 minutes من دقيقة الى دقيقتين	b. I assisted smokers only if I they might be motivated to quit ساعدت المدخنين الذن لديهم حافز للاقلاع عن التدخين فقط	a. I did not arrange follow-up with my smoker’s patient’s لم انظم متابعة مع المدخنين	Considering doing this in the next 6 month لدي توجه لعمل ذلك خلال ال6 أشهر القادمة	Considering doing this in the next month لدي توجه لعمل ذلك خلال الشهر القادم	Considering doing this in the next month لدي توجه لعمل ذلك خلال الشهر القادم	Considering doing this in the next 6 month لدي توجه لعمل ذلك خلال ال6 أشهر القادمة	Considering doing this in the next 6 month لدي توجه لعمل ذلك خلال ال6 أشهر القادمة	probably not ربما لا	probably ربما نعم	neutral محايد	neutral محايد	probably not ربما لا	probably ربما نعم	probably ربما نعم	neutral محايد	neutral محايد	neutral محايد	probably not ربما لا	certainly not لا، بالتأكيد	neutral محايد
<30	1-5 years ( من 1الى 5 سنوات )	21-30 patients ( من 21 الى 30 مريض)	More than 41 minutes (أكثر من 41 دقيقة)	Ex-smoker نعم، مدخن سابقاً	E-cigarrete /vape سيجارة الكترونية	<10( اقل من 10)	Yes نعم	Yes نعم	extremely interested مهتم جداً	Yes نعم	Yes نعم	first visit only اول زيارة فقط	none at all لم اتحدث مطلقا مع اي منهم	none at all لم اتحدث مطلقا مع اي منهم	c. I assisted only if they brought up the subject ساعدت المدخنين فقط اذا طرحوا موضوع الاقلاع	c. I arranged follow-up only if the patient brought up the subject نظمت متابعة فقط مع المدخنين اذا طرحوا الموضوع	Considering doing this in the next 6 month لدي توجه لعمل ذلك خلال ال6 أشهر القادمة	Considering doing this in the next 6 month لدي توجه لعمل ذلك خلال ال6 أشهر القادمة	Considering doing this in the next 6 month لدي توجه لعمل ذلك خلال ال6 أشهر القادمة	Considering doing this in the next 6 month لدي توجه لعمل ذلك خلال ال6 أشهر القادمة	Considering doing this in the next 6 month لدي توجه لعمل ذلك خلال ال6 أشهر القادمة	neutral محايد	neutral محايد	neutral محايد	neutral محايد	certainly not لا، بالتأكيد	certainly not لا، بالتأكيد	neutral محايد	certainly not لا، بالتأكيد	neutral محايد	neutral محايد	neutral محايد	neutral محايد	neutral محايد
30-39	6-10 years (من 6 الى 10 سنوات)	10-20 patients (من 10الى 20 مريض)	Less than 15 minutes ( أقل من 15 دقيقة)	non-smoker لا، لم أدخن مطلقاً				Yes نعم	somewhat interested مهتم قليلاً	No لا	No لا	first visit only اول زيارة فقط	none at all لم اتحدث مطلقا مع اي منهم	none at all لم اتحدث مطلقا مع اي منهم	a. I did not assist my patients who smoke لم اساعد مرضاي المدخنين	a. I did not arrange follow-up with my smoker’s patient’s لم انظم متابعة مع المدخنين	No intention to do this at all ليس لدي أي نية لعمل ذلك مطلقاً	Considering doing this in the next 6 month لدي توجه لعمل ذلك خلال ال6 أشهر القادمة	No intention to do this at all ليس لدي أي نية لعمل ذلك مطلقاً	Considering doing this in the next 6 month لدي توجه لعمل ذلك خلال ال6 أشهر القادمة	Considering doing this in the next 6 month لدي توجه لعمل ذلك خلال ال6 أشهر القادمة	probably ربما نعم	neutral محايد	neutral محايد	neutral محايد	certainly not لا، بالتأكيد	certainly not لا، بالتأكيد	certainly not لا، بالتأكيد	certainly not لا، بالتأكيد	certainly not لا، بالتأكيد	probably not ربما لا	probably not ربما لا	probably not ربما لا	probably not ربما لا
<30	6-10 years (من 6 الى 10 سنوات)	41-50 patients (من 41 الى 50 مريض)	Less than 15 minutes ( أقل من 15 دقيقة)	non-smoker لا، لم أدخن مطلقاً				No لا	extremely interested مهتم جداً	No لا	No لا	at intervals or when symptomatic بشكل دوري متزامن مع وجود اعراض مرضية لديهم	3 – 5 minutes من 3 الى 5 دقائق	3 – 5 minutes من 3 الى 5 دقائق	d. I made it a point to assist all of my patients who smoke اجعل الاقلاع عن التدخين محور اساسي لمساعدة المرضى المدخنين دائماً	a. I did not arrange follow-up with my smoker’s patient’s لم انظم متابعة مع المدخنين	No intention to do this at all ليس لدي أي نية لعمل ذلك مطلقاً	No intention to do this at all ليس لدي أي نية لعمل ذلك مطلقاً	No intention to do this at all ليس لدي أي نية لعمل ذلك مطلقاً	No intention to do this at all ليس لدي أي نية لعمل ذلك مطلقاً	No intention to do this at all ليس لدي أي نية لعمل ذلك مطلقاً	certainly not لا، بالتأكيد	certainly not لا، بالتأكيد	certainly not لا، بالتأكيد	certainly not لا، بالتأكيد	certainly not لا، بالتأكيد	certainly not لا، بالتأكيد	certainly not لا، بالتأكيد	certainly not لا، بالتأكيد	certainly not لا، بالتأكيد	certainly not لا، بالتأكيد	probably not ربما لا	probably not ربما لا	probably not ربما لا
<30	1-5 years ( من 1الى 5 سنوات )	less than 10 patients (اقل من 10 مرضى)	More than 41 minutes (أكثر من 41 دقيقة)	non-smoker لا، لم أدخن مطلقاً				No لا	extremely interested مهتم جداً	No لا	No لا	first visit only اول زيارة فقط	none at all لم اتحدث مطلقا مع اي منهم	1 – 2 minutes من دقيقة الى دقيقتين	c. I assisted only if they brought up the subject ساعدت المدخنين فقط اذا طرحوا موضوع الاقلاع	a. I did not arrange follow-up with my smoker’s patient’s لم انظم متابعة مع المدخنين	Considering doing this in the next 6 month لدي توجه لعمل ذلك خلال ال6 أشهر القادمة	Considering doing this in the next 6 month لدي توجه لعمل ذلك خلال ال6 أشهر القادمة	Considering doing this in the next 6 month لدي توجه لعمل ذلك خلال ال6 أشهر القادمة	Considering doing this in the next month لدي توجه لعمل ذلك خلال الشهر القادم	Considering doing this in the next month لدي توجه لعمل ذلك خلال الشهر القادم	probably ربما نعم	neutral محايد	Certainly نعم، بالتأكيد	neutral محايد	Certainly نعم، بالتأكيد	neutral محايد	probably ربما نعم	neutral محايد	probably ربما نعم	probably ربما نعم	probably not ربما لا	probably not ربما لا	probably not ربما لا
30-39	6-10 years (من 6 الى 10 سنوات)	10-20 patients (من 10الى 20 مريض)	More than 41 minutes (أكثر من 41 دقيقة)	current smoker نعم، مدخن حاليأ	Regular cigarette سيجارة عادية	11-20 (من 11الى 20)	Yes نعم	No لا	extremely interested مهتم جداً	No لا	Yes نعم	first visit only اول زيارة فقط	3 – 5 minutes من 3 الى 5 دقائق	3 – 5 minutes من 3 الى 5 دقائق	c. I assisted only if they brought up the subject ساعدت المدخنين فقط اذا طرحوا موضوع الاقلاع	b. I arranged follow-up only if I thought the patient might be motivated to quit نظمت متابعة مع المدخنين فقط اذا ابدوا استعدادا للاقلاع	Considering doing this in the next month لدي توجه لعمل ذلك خلال الشهر القادم	Considering doing this in the next month لدي توجه لعمل ذلك خلال الشهر القادم	Considering doing this in the next month لدي توجه لعمل ذلك خلال الشهر القادم	Considering doing this in the next month لدي توجه لعمل ذلك خلال الشهر القادم	Considering doing this in the next month لدي توجه لعمل ذلك خلال الشهر القادم	probably ربما نعم	probably ربما نعم	probably ربما نعم	probably ربما نعم	probably ربما نعم	probably ربما نعم	probably ربما نعم	probably ربما نعم	probably ربما نعم	probably ربما نعم	probably ربما نعم	probably ربما نعم	probably ربما نعم
<30	1-5 years ( من 1الى 5 سنوات )	10-20 patients (من 10الى 20 مريض)	More than 41 minutes (أكثر من 41 دقيقة)	non-smoker لا، لم أدخن مطلقاً				No لا	somewhat interested مهتم قليلاً	No لا	No لا	almost never اطلاقاً	none at all لم اتحدث مطلقا مع اي منهم	none at all لم اتحدث مطلقا مع اي منهم	a. I did not assist my patients who smoke لم اساعد مرضاي المدخنين	a. I did not arrange follow-up with my smoker’s patient’s لم انظم متابعة مع المدخنين	No intention to do this at all ليس لدي أي نية لعمل ذلك مطلقاً	No intention to do this at all ليس لدي أي نية لعمل ذلك مطلقاً	No intention to do this at all ليس لدي أي نية لعمل ذلك مطلقاً	No intention to do this at all ليس لدي أي نية لعمل ذلك مطلقاً	No intention to do this at all ليس لدي أي نية لعمل ذلك مطلقاً	certainly not لا، بالتأكيد	certainly not لا، بالتأكيد	certainly not لا، بالتأكيد	certainly not لا، بالتأكيد	certainly not لا، بالتأكيد	certainly not لا، بالتأكيد	certainly not لا، بالتأكيد	certainly not لا، بالتأكيد	certainly not لا، بالتأكيد	certainly not لا، بالتأكيد	certainly not لا، بالتأكيد	certainly not لا، بالتأكيد	certainly not لا، بالتأكيد
<30	1-5 years ( من 1الى 5 سنوات )	less than 10 patients (اقل من 10 مرضى)	Less than 15 minutes ( أقل من 15 دقيقة)	non-smoker لا، لم أدخن مطلقاً				Yes نعم	extremely interested مهتم جداً	No لا	No لا	first visit only اول زيارة فقط	11 minutes or more من 11 دقيقة فأكثر	1 – 2 minutes من دقيقة الى دقيقتين	c. I assisted only if they brought up the subject ساعدت المدخنين فقط اذا طرحوا موضوع الاقلاع	c. I arranged follow-up only if the patient brought up the subject نظمت متابعة فقط مع المدخنين اذا طرحوا الموضوع	Considering doing this in the next month لدي توجه لعمل ذلك خلال الشهر القادم	Considering doing this in the next month لدي توجه لعمل ذلك خلال الشهر القادم	Considering doing this in the next 6 month لدي توجه لعمل ذلك خلال ال6 أشهر القادمة	Considering doing this in the next 6 month لدي توجه لعمل ذلك خلال ال6 أشهر القادمة	Considering doing this in the next month لدي توجه لعمل ذلك خلال الشهر القادم	probably ربما نعم	probably ربما نعم	probably ربما نعم	probably ربما نعم	probably ربما نعم	probably ربما نعم	neutral محايد	probably ربما نعم	neutral محايد	probably ربما نعم	neutral محايد	probably ربما نعم	probably ربما نعم
<30	1-5 years ( من 1الى 5 سنوات )	less than 10 patients (اقل من 10 مرضى)	More than 41 minutes (أكثر من 41 دقيقة)	non-smoker لا، لم أدخن مطلقاً				No لا	not interested لست مهتما ابدا	No لا	No لا	almost never اطلاقاً	none at all لم اتحدث مطلقا مع اي منهم	none at all لم اتحدث مطلقا مع اي منهم	a. I did not assist my patients who smoke لم اساعد مرضاي المدخنين	a. I did not arrange follow-up with my smoker’s patient’s لم انظم متابعة مع المدخنين	No intention to do this at all ليس لدي أي نية لعمل ذلك مطلقاً	Considering doing this in the next month لدي توجه لعمل ذلك خلال الشهر القادم	No intention to do this at all ليس لدي أي نية لعمل ذلك مطلقاً	No intention to do this at all ليس لدي أي نية لعمل ذلك مطلقاً	No intention to do this at all ليس لدي أي نية لعمل ذلك مطلقاً	probably not ربما لا	probably not ربما لا	certainly not لا، بالتأكيد	Certainly نعم، بالتأكيد	probably not ربما لا	Certainly نعم، بالتأكيد	probably ربما نعم	certainly not لا، بالتأكيد	probably not ربما لا	neutral محايد	neutral محايد	neutral محايد	certainly not لا، بالتأكيد
<30	1-5 years ( من 1الى 5 سنوات )	10-20 patients (من 10الى 20 مريض)	36-40 minutes (من 36-40 دقيقة)	non-smoker لا، لم أدخن مطلقاً				No لا	somewhat interested مهتم قليلاً	No لا	No لا	at intervals or when symptomatic بشكل دوري متزامن مع وجود اعراض مرضية لديهم	1 – 2 minutes من دقيقة الى دقيقتين	6 – 10 minutes من 6 الى 10 دقائق	a. I did not assist my patients who smoke لم اساعد مرضاي المدخنين	a. I did not arrange follow-up with my smoker’s patient’s لم انظم متابعة مع المدخنين	No intention to do this at all ليس لدي أي نية لعمل ذلك مطلقاً	Considering doing this in the next 6 month لدي توجه لعمل ذلك خلال ال6 أشهر القادمة	Considering doing this in the next month لدي توجه لعمل ذلك خلال الشهر القادم	Considering doing this in the next 6 month لدي توجه لعمل ذلك خلال ال6 أشهر القادمة	No intention to do this at all ليس لدي أي نية لعمل ذلك مطلقاً	certainly not لا، بالتأكيد	probably not ربما لا	certainly not لا، بالتأكيد	certainly not لا، بالتأكيد	probably not ربما لا	certainly not لا، بالتأكيد	certainly not لا، بالتأكيد	probably not ربما لا	certainly not لا، بالتأكيد	certainly not لا، بالتأكيد	probably not ربما لا	certainly not لا، بالتأكيد	certainly not لا، بالتأكيد
<30	1-5 years ( من 1الى 5 سنوات )	less than 10 patients (اقل من 10 مرضى)	More than 41 minutes (أكثر من 41 دقيقة)	non-smoker لا، لم أدخن مطلقاً				No لا	somewhat interested مهتم قليلاً	No لا	No لا	first visit only اول زيارة فقط	1 – 2 minutes من دقيقة الى دقيقتين	1 – 2 minutes من دقيقة الى دقيقتين	c. I assisted only if they brought up the subject ساعدت المدخنين فقط اذا طرحوا موضوع الاقلاع	a. I did not arrange follow-up with my smoker’s patient’s لم انظم متابعة مع المدخنين	No intention to do this at all ليس لدي أي نية لعمل ذلك مطلقاً	Considering doing this in the next 6 month لدي توجه لعمل ذلك خلال ال6 أشهر القادمة	No intention to do this at all ليس لدي أي نية لعمل ذلك مطلقاً	Considering doing this in the next 6 month لدي توجه لعمل ذلك خلال ال6 أشهر القادمة	No intention to do this at all ليس لدي أي نية لعمل ذلك مطلقاً	certainly not لا، بالتأكيد	certainly not لا، بالتأكيد	probably not ربما لا	certainly not لا، بالتأكيد	certainly not لا، بالتأكيد	certainly not لا، بالتأكيد	certainly not لا، بالتأكيد	certainly not لا، بالتأكيد	certainly not لا، بالتأكيد	certainly not لا، بالتأكيد	certainly not لا، بالتأكيد	certainly not لا، بالتأكيد	probably not ربما لا
<30	1-5 years ( من 1الى 5 سنوات )	10-20 patients (من 10الى 20 مريض)	More than 41 minutes (أكثر من 41 دقيقة)	Ex-smoker نعم، مدخن سابقاً				No لا	somewhat interested مهتم قليلاً	No لا	No لا	at intervals or when symptomatic بشكل دوري متزامن مع وجود اعراض مرضية لديهم	11 minutes or more من 11 دقيقة فأكثر	11 minutes or more من 11 دقيقة فأكثر	c. I assisted only if they brought up the subject ساعدت المدخنين فقط اذا طرحوا موضوع الاقلاع	b. I arranged follow-up only if I thought the patient might be motivated to quit نظمت متابعة مع المدخنين فقط اذا ابدوا استعدادا للاقلاع	Considering doing this in the next month لدي توجه لعمل ذلك خلال الشهر القادم	Considering doing this in the next month لدي توجه لعمل ذلك خلال الشهر القادم	Considering doing this in the next month لدي توجه لعمل ذلك خلال الشهر القادم	Considering doing this in the next month لدي توجه لعمل ذلك خلال الشهر القادم	Considering doing this in the next month لدي توجه لعمل ذلك خلال الشهر القادم	probably ربما نعم	probably ربما نعم	probably ربما نعم	probably ربما نعم	Certainly نعم، بالتأكيد	probably ربما نعم	probably ربما نعم	probably ربما نعم	probably ربما نعم	probably ربما نعم	probably ربما نعم	probably ربما نعم	probably ربما نعم
30-39	6-10 years (من 6 الى 10 سنوات)	10-20 patients (من 10الى 20 مريض)	15-20 minutes (من 15-20 دقيقة)	non-smoker لا، لم أدخن مطلقاً				No لا	extremely interested مهتم جداً	No لا	No لا	at intervals or when symptomatic بشكل دوري متزامن مع وجود اعراض مرضية لديهم	1 – 2 minutes من دقيقة الى دقيقتين	1 – 2 minutes من دقيقة الى دقيقتين	c. I assisted only if they brought up the subject ساعدت المدخنين فقط اذا طرحوا موضوع الاقلاع	c. I arranged follow-up only if the patient brought up the subject نظمت متابعة فقط مع المدخنين اذا طرحوا الموضوع	Considering doing this in the next month لدي توجه لعمل ذلك خلال الشهر القادم	Considering doing this in the next month لدي توجه لعمل ذلك خلال الشهر القادم	Considering doing this in the next month لدي توجه لعمل ذلك خلال الشهر القادم	Considering doing this in the next month لدي توجه لعمل ذلك خلال الشهر القادم	Considering doing this in the next month لدي توجه لعمل ذلك خلال الشهر القادم	probably not ربما لا	probably not ربما لا	probably not ربما لا	probably not ربما لا	probably not ربما لا	probably not ربما لا	probably not ربما لا	probably not ربما لا	probably not ربما لا	probably not ربما لا	probably not ربما لا	probably not ربما لا	probably not ربما لا
<30	6-10 years (من 6 الى 10 سنوات)	21-30 patients ( من 21 الى 30 مريض)	Less than 15 minutes ( أقل من 15 دقيقة)	non-smoker لا، لم أدخن مطلقاً				Yes نعم	somewhat interested مهتم قليلاً	No لا	No لا	at intervals or when symptomatic بشكل دوري متزامن مع وجود اعراض مرضية لديهم	3 – 5 minutes من 3 الى 5 دقائق	1 – 2 minutes من دقيقة الى دقيقتين	d. I made it a point to assist all of my patients who smoke اجعل الاقلاع عن التدخين محور اساسي لمساعدة المرضى المدخنين دائماً	a. I did not arrange follow-up with my smoker’s patient’s لم انظم متابعة مع المدخنين	Considering doing this in the next month لدي توجه لعمل ذلك خلال الشهر القادم	Considering doing this in the next month لدي توجه لعمل ذلك خلال الشهر القادم	Considering doing this in the next month لدي توجه لعمل ذلك خلال الشهر القادم	Considering doing this in the next month لدي توجه لعمل ذلك خلال الشهر القادم	Considering doing this in the next month لدي توجه لعمل ذلك خلال الشهر القادم	neutral محايد	probably not ربما لا	neutral محايد	neutral محايد	probably not ربما لا	probably not ربما لا	neutral محايد	probably not ربما لا	probably not ربما لا	neutral محايد	probably not ربما لا	probably not ربما لا	neutral محايد
30-39	6-10 years (من 6 الى 10 سنوات)	10-20 patients (من 10الى 20 مريض)	15-20 minutes (من 15-20 دقيقة)	non-smoker لا، لم أدخن مطلقاً				No لا	not interested لست مهتما ابدا	No لا	No لا	almost never اطلاقاً	none at all لم اتحدث مطلقا مع اي منهم	none at all لم اتحدث مطلقا مع اي منهم	a. I did not assist my patients who smoke لم اساعد مرضاي المدخنين	a. I did not arrange follow-up with my smoker’s patient’s لم انظم متابعة مع المدخنين	Considering doing this in the next 6 month لدي توجه لعمل ذلك خلال ال6 أشهر القادمة	Considering doing this in the next 6 month لدي توجه لعمل ذلك خلال ال6 أشهر القادمة	Considering doing this in the next 6 month لدي توجه لعمل ذلك خلال ال6 أشهر القادمة	Considering doing this in the next 6 month لدي توجه لعمل ذلك خلال ال6 أشهر القادمة	Considering doing this in the next 6 month لدي توجه لعمل ذلك خلال ال6 أشهر القادمة	probably not ربما لا	probably ربما نعم	probably ربما نعم	neutral محايد	neutral محايد	probably ربما نعم	probably ربما نعم	probably ربما نعم	probably ربما نعم	probably ربما نعم	probably ربما نعم	probably ربما نعم	probably ربما نعم
30-39	6-10 years (من 6 الى 10 سنوات)	less than 10 patients (اقل من 10 مرضى)	Less than 15 minutes ( أقل من 15 دقيقة)	current smoker نعم، مدخن حاليأ	Hookah أرجيلة		Yes نعم	No لا	extremely interested مهتم جداً	No لا	No لا	at intervals or when symptomatic بشكل دوري متزامن مع وجود اعراض مرضية لديهم	none at all لم اتحدث مطلقا مع اي منهم	3 – 5 minutes من 3 الى 5 دقائق	b. I assisted smokers only if I they might be motivated to quit ساعدت المدخنين الذن لديهم حافز للاقلاع عن التدخين فقط	a. I did not arrange follow-up with my smoker’s patient’s لم انظم متابعة مع المدخنين	Have been doing this for more than 6 month بدأت العمل بذلك منذ أكثر من 6أشهر	Have been doing this for more than 6 month بدأت العمل بذلك منذ أكثر من 6أشهر	Have been doing this for more than 6 month بدأت العمل بذلك منذ أكثر من 6أشهر	Considering doing this in the next 6 month لدي توجه لعمل ذلك خلال ال6 أشهر القادمة	Considering doing this in the next 6 month لدي توجه لعمل ذلك خلال ال6 أشهر القادمة	Certainly نعم، بالتأكيد	Certainly نعم، بالتأكيد	probably not ربما لا	neutral محايد	neutral محايد	probably ربما نعم	probably ربما نعم	neutral محايد	neutral محايد	neutral محايد	neutral محايد	neutral محايد	neutral محايد
<30	6-10 years (من 6 الى 10 سنوات)	less than 10 patients (اقل من 10 مرضى)	More than 41 minutes (أكثر من 41 دقيقة)	non-smoker لا، لم أدخن مطلقاً				No لا	somewhat interested مهتم قليلاً	No لا	No لا	almost never اطلاقاً	none at all لم اتحدث مطلقا مع اي منهم	none at all لم اتحدث مطلقا مع اي منهم	c. I assisted only if they brought up the subject ساعدت المدخنين فقط اذا طرحوا موضوع الاقلاع	a. I did not arrange follow-up with my smoker’s patient’s لم انظم متابعة مع المدخنين	Considering doing this in the next 6 month لدي توجه لعمل ذلك خلال ال6 أشهر القادمة	Considering doing this in the next month لدي توجه لعمل ذلك خلال الشهر القادم	No intention to do this at all ليس لدي أي نية لعمل ذلك مطلقاً	Considering doing this in the next 6 month لدي توجه لعمل ذلك خلال ال6 أشهر القادمة	Considering doing this in the next 6 month لدي توجه لعمل ذلك خلال ال6 أشهر القادمة	probably not ربما لا	certainly not لا، بالتأكيد	neutral محايد	probably not ربما لا	certainly not لا، بالتأكيد	certainly not لا، بالتأكيد	certainly not لا، بالتأكيد	certainly not لا، بالتأكيد	certainly not لا، بالتأكيد	probably not ربما لا	probably not ربما لا	neutral محايد	probably not ربما لا
<30	1-5 years ( من 1الى 5 سنوات )	less than 10 patients (اقل من 10 مرضى)	More than 41 minutes (أكثر من 41 دقيقة)	non-smoker لا، لم أدخن مطلقاً				No لا	extremely interested مهتم جداً	No لا	No لا	at intervals or when symptomatic بشكل دوري متزامن مع وجود اعراض مرضية لديهم	1 – 2 minutes من دقيقة الى دقيقتين	1 – 2 minutes من دقيقة الى دقيقتين	c. I assisted only if they brought up the subject ساعدت المدخنين فقط اذا طرحوا موضوع الاقلاع	a. I did not arrange follow-up with my smoker’s patient’s لم انظم متابعة مع المدخنين	Considering doing this in the next month لدي توجه لعمل ذلك خلال الشهر القادم	Considering doing this in the next month لدي توجه لعمل ذلك خلال الشهر القادم	Considering doing this in the next month لدي توجه لعمل ذلك خلال الشهر القادم	Considering doing this in the next month لدي توجه لعمل ذلك خلال الشهر القادم	Considering doing this in the next month لدي توجه لعمل ذلك خلال الشهر القادم	probably ربما نعم	probably ربما نعم	probably ربما نعم	probably ربما نعم	probably ربما نعم	probably ربما نعم	probably ربما نعم	probably ربما نعم	probably ربما نعم	probably ربما نعم	probably not ربما لا	probably not ربما لا	probably ربما نعم
<30	1-5 years ( من 1الى 5 سنوات )	less than 10 patients (اقل من 10 مرضى)	15-20 minutes (من 15-20 دقيقة)	non-smoker لا، لم أدخن مطلقاً				No لا	extremely interested مهتم جداً	No لا	No لا	first visit only اول زيارة فقط	1 – 2 minutes من دقيقة الى دقيقتين	3 – 5 minutes من 3 الى 5 دقائق	c. I assisted only if they brought up the subject ساعدت المدخنين فقط اذا طرحوا موضوع الاقلاع	a. I did not arrange follow-up with my smoker’s patient’s لم انظم متابعة مع المدخنين	Considering doing this in the next month لدي توجه لعمل ذلك خلال الشهر القادم	Considering doing this in the next month لدي توجه لعمل ذلك خلال الشهر القادم	Considering doing this in the next 6 month لدي توجه لعمل ذلك خلال ال6 أشهر القادمة	Considering doing this in the next month لدي توجه لعمل ذلك خلال الشهر القادم	Considering doing this in the next month لدي توجه لعمل ذلك خلال الشهر القادم	probably ربما نعم	Certainly نعم، بالتأكيد	probably ربما نعم	probably ربما نعم	probably ربما نعم	Certainly نعم، بالتأكيد	probably ربما نعم	probably ربما نعم	probably ربما نعم	neutral محايد	probably ربما نعم	probably ربما نعم	probably ربما نعم
<30	1-5 years ( من 1الى 5 سنوات )	21-30 patients ( من 21 الى 30 مريض)	More than 41 minutes (أكثر من 41 دقيقة)	non-smoker لا، لم أدخن مطلقاً				No لا	somewhat interested مهتم قليلاً	No لا	No لا	almost every visit بكل زيارة	1 – 2 minutes من دقيقة الى دقيقتين	none at all لم اتحدث مطلقا مع اي منهم	a. I did not assist my patients who smoke لم اساعد مرضاي المدخنين	a. I did not arrange follow-up with my smoker’s patient’s لم انظم متابعة مع المدخنين	Have been doing this for more than 6 month بدأت العمل بذلك منذ أكثر من 6أشهر	Have been doing this for more than 6 month بدأت العمل بذلك منذ أكثر من 6أشهر	No intention to do this at all ليس لدي أي نية لعمل ذلك مطلقاً	No intention to do this at all ليس لدي أي نية لعمل ذلك مطلقاً	No intention to do this at all ليس لدي أي نية لعمل ذلك مطلقاً	probably not ربما لا	probably not ربما لا	probably not ربما لا	probably not ربما لا	certainly not لا، بالتأكيد	probably not ربما لا	probably not ربما لا	probably not ربما لا	certainly not لا، بالتأكيد	certainly not لا، بالتأكيد	certainly not لا، بالتأكيد	certainly not لا، بالتأكيد	certainly not لا، بالتأكيد
<30	6-10 years (من 6 الى 10 سنوات)	more than 50 patients (أكثر من 50 مريض)	Less than 15 minutes ( أقل من 15 دقيقة)	non-smoker لا، لم أدخن مطلقاً				No لا	somewhat interested مهتم قليلاً	No لا	No لا	almost never اطلاقاً	none at all لم اتحدث مطلقا مع اي منهم	none at all لم اتحدث مطلقا مع اي منهم	c. I assisted only if they brought up the subject ساعدت المدخنين فقط اذا طرحوا موضوع الاقلاع	a. I did not arrange follow-up with my smoker’s patient’s لم انظم متابعة مع المدخنين	No intention to do this at all ليس لدي أي نية لعمل ذلك مطلقاً	Considering doing this in the next month لدي توجه لعمل ذلك خلال الشهر القادم	No intention to do this at all ليس لدي أي نية لعمل ذلك مطلقاً	Considering doing this in the next 6 month لدي توجه لعمل ذلك خلال ال6 أشهر القادمة	No intention to do this at all ليس لدي أي نية لعمل ذلك مطلقاً	probably not ربما لا	probably not ربما لا	probably not ربما لا	probably not ربما لا	certainly not لا، بالتأكيد	probably not ربما لا	probably not ربما لا	probably not ربما لا	probably not ربما لا	probably not ربما لا	probably not ربما لا	probably not ربما لا	probably not ربما لا
<30	1-5 years ( من 1الى 5 سنوات )	21-30 patients ( من 21 الى 30 مريض)	More than 41 minutes (أكثر من 41 دقيقة)	non-smoker لا، لم أدخن مطلقاً				No لا	somewhat interested مهتم قليلاً	No لا	No لا	first visit only اول زيارة فقط	none at all لم اتحدث مطلقا مع اي منهم	none at all لم اتحدث مطلقا مع اي منهم	a. I did not assist my patients who smoke لم اساعد مرضاي المدخنين	a. I did not arrange follow-up with my smoker’s patient’s لم انظم متابعة مع المدخنين	No intention to do this at all ليس لدي أي نية لعمل ذلك مطلقاً	No intention to do this at all ليس لدي أي نية لعمل ذلك مطلقاً	No intention to do this at all ليس لدي أي نية لعمل ذلك مطلقاً	No intention to do this at all ليس لدي أي نية لعمل ذلك مطلقاً	No intention to do this at all ليس لدي أي نية لعمل ذلك مطلقاً	probably ربما نعم	probably ربما نعم	probably ربما نعم	probably ربما نعم	probably ربما نعم	probably ربما نعم	neutral محايد	neutral محايد	neutral محايد	neutral محايد	neutral محايد	neutral محايد	neutral محايد
40-49	more than 20 years ( اكثر من 20 سنة)	41-50 patients (من 41 الى 50 مريض)	Less than 15 minutes ( أقل من 15 دقيقة)	non-smoker لا، لم أدخن مطلقاً				No لا	somewhat interested مهتم قليلاً	No لا	No لا	at intervals or when symptomatic بشكل دوري متزامن مع وجود اعراض مرضية لديهم	1 – 2 minutes من دقيقة الى دقيقتين	none at all لم اتحدث مطلقا مع اي منهم	a. I did not assist my patients who smoke لم اساعد مرضاي المدخنين	a. I did not arrange follow-up with my smoker’s patient’s لم انظم متابعة مع المدخنين	Considering doing this in the next 6 month لدي توجه لعمل ذلك خلال ال6 أشهر القادمة	Considering doing this in the next 6 month لدي توجه لعمل ذلك خلال ال6 أشهر القادمة	Considering doing this in the next 6 month لدي توجه لعمل ذلك خلال ال6 أشهر القادمة	No intention to do this at all ليس لدي أي نية لعمل ذلك مطلقاً	No intention to do this at all ليس لدي أي نية لعمل ذلك مطلقاً	certainly not لا، بالتأكيد	probably not ربما لا	probably not ربما لا	probably not ربما لا	probably not ربما لا	probably not ربما لا	probably not ربما لا	probably not ربما لا	probably not ربما لا	probably not ربما لا	probably not ربما لا	probably not ربما لا	probably not ربما لا
30-39	11-15 years (من 11الى 15 سنة)	less than 10 patients (اقل من 10 مرضى)	15-20 minutes (من 15-20 دقيقة)	non-smoker لا، لم أدخن مطلقاً				No لا	extremely interested مهتم جداً	No لا	No لا	almost every visit بكل زيارة	1 – 2 minutes من دقيقة الى دقيقتين	1 – 2 minutes من دقيقة الى دقيقتين	a. I did not assist my patients who smoke لم اساعد مرضاي المدخنين	c. I arranged follow-up only if the patient brought up the subject نظمت متابعة فقط مع المدخنين اذا طرحوا الموضوع	Have been doing this for more than 6 month بدأت العمل بذلك منذ أكثر من 6أشهر	Considering doing this in the next month لدي توجه لعمل ذلك خلال الشهر القادم	Considering doing this in the next month لدي توجه لعمل ذلك خلال الشهر القادم	Considering doing this in the next month لدي توجه لعمل ذلك خلال الشهر القادم	No intention to do this at all ليس لدي أي نية لعمل ذلك مطلقاً	probably ربما نعم	probably ربما نعم	neutral محايد	neutral محايد	neutral محايد	neutral محايد	neutral محايد	neutral محايد	neutral محايد	neutral محايد	neutral محايد	certainly not لا، بالتأكيد	certainly not لا، بالتأكيد
30-39	6-10 years (من 6 الى 10 سنوات)	10-20 patients (من 10الى 20 مريض)	More than 41 minutes (أكثر من 41 دقيقة)	non-smoker لا، لم أدخن مطلقاً				No لا	extremely interested مهتم جداً	No لا	No لا	first visit only اول زيارة فقط	none at all لم اتحدث مطلقا مع اي منهم	1 – 2 minutes من دقيقة الى دقيقتين	a. I did not assist my patients who smoke لم اساعد مرضاي المدخنين	a. I did not arrange follow-up with my smoker’s patient’s لم انظم متابعة مع المدخنين	Considering doing this in the next 6 month لدي توجه لعمل ذلك خلال ال6 أشهر القادمة	Considering doing this in the next 6 month لدي توجه لعمل ذلك خلال ال6 أشهر القادمة	Considering doing this in the next 6 month لدي توجه لعمل ذلك خلال ال6 أشهر القادمة	Considering doing this in the next 6 month لدي توجه لعمل ذلك خلال ال6 أشهر القادمة	Considering doing this in the next 6 month لدي توجه لعمل ذلك خلال ال6 أشهر القادمة	neutral محايد	neutral محايد	neutral محايد	neutral محايد	neutral محايد	neutral محايد	neutral محايد	neutral محايد	neutral محايد	neutral محايد	neutral محايد	neutral محايد	neutral محايد
<30	1-5 years ( من 1الى 5 سنوات )	less than 10 patients (اقل من 10 مرضى)	More than 41 minutes (أكثر من 41 دقيقة)	non-smoker لا، لم أدخن مطلقاً				No لا	extremely interested مهتم جداً	No لا	No لا	almost never اطلاقاً	none at all لم اتحدث مطلقا مع اي منهم	none at all لم اتحدث مطلقا مع اي منهم	a. I did not assist my patients who smoke لم اساعد مرضاي المدخنين	a. I did not arrange follow-up with my smoker’s patient’s لم انظم متابعة مع المدخنين	Considering doing this in the next 6 month لدي توجه لعمل ذلك خلال ال6 أشهر القادمة	Considering doing this in the next 6 month لدي توجه لعمل ذلك خلال ال6 أشهر القادمة	Considering doing this in the next 6 month لدي توجه لعمل ذلك خلال ال6 أشهر القادمة	Considering doing this in the next 6 month لدي توجه لعمل ذلك خلال ال6 أشهر القادمة	Considering doing this in the next 6 month لدي توجه لعمل ذلك خلال ال6 أشهر القادمة	probably not ربما لا	neutral محايد	probably ربما نعم	probably ربما نعم	probably ربما نعم	probably ربما نعم	probably ربما نعم	probably ربما نعم	probably ربما نعم	probably ربما نعم	probably ربما نعم	probably ربما نعم	probably ربما نعم
<30	1-5 years ( من 1الى 5 سنوات )	21-30 patients ( من 21 الى 30 مريض)	Less than 15 minutes ( أقل من 15 دقيقة)	non-smoker لا، لم أدخن مطلقاً			Yes نعم	Yes نعم	somewhat interested مهتم قليلاً	No لا	No لا	almost never اطلاقاً	none at all لم اتحدث مطلقا مع اي منهم	none at all لم اتحدث مطلقا مع اي منهم	a. I did not assist my patients who smoke لم اساعد مرضاي المدخنين	a. I did not arrange follow-up with my smoker’s patient’s لم انظم متابعة مع المدخنين	Considering doing this in the next 6 month لدي توجه لعمل ذلك خلال ال6 أشهر القادمة	Considering doing this in the next 6 month لدي توجه لعمل ذلك خلال ال6 أشهر القادمة	Considering doing this in the next 6 month لدي توجه لعمل ذلك خلال ال6 أشهر القادمة	Considering doing this in the next 6 month لدي توجه لعمل ذلك خلال ال6 أشهر القادمة	Considering doing this in the next 6 month لدي توجه لعمل ذلك خلال ال6 أشهر القادمة	probably not ربما لا	probably not ربما لا	probably not ربما لا	probably not ربما لا	probably not ربما لا	probably not ربما لا	probably not ربما لا	probably not ربما لا	probably not ربما لا	probably not ربما لا	probably not ربما لا	probably not ربما لا	probably not ربما لا
<30	6-10 years (من 6 الى 10 سنوات)	less than 10 patients (اقل من 10 مرضى)	More than 41 minutes (أكثر من 41 دقيقة)	current smoker نعم، مدخن حاليأ	E-cigarrete /vape سيجارة الكترونية, Hookah أرجيلة	<10( اقل من 10)	Yes نعم	No لا	somewhat interested مهتم قليلاً	No لا	No لا	almost every visit بكل زيارة	none at all لم اتحدث مطلقا مع اي منهم	none at all لم اتحدث مطلقا مع اي منهم	a. I did not assist my patients who smoke لم اساعد مرضاي المدخنين	a. I did not arrange follow-up with my smoker’s patient’s لم انظم متابعة مع المدخنين	No intention to do this at all ليس لدي أي نية لعمل ذلك مطلقاً	No intention to do this at all ليس لدي أي نية لعمل ذلك مطلقاً	No intention to do this at all ليس لدي أي نية لعمل ذلك مطلقاً	No intention to do this at all ليس لدي أي نية لعمل ذلك مطلقاً	No intention to do this at all ليس لدي أي نية لعمل ذلك مطلقاً	probably not ربما لا	probably not ربما لا	probably not ربما لا	probably not ربما لا	certainly not لا، بالتأكيد	probably not ربما لا	certainly not لا، بالتأكيد	certainly not لا، بالتأكيد	certainly not لا، بالتأكيد	certainly not لا، بالتأكيد	certainly not لا، بالتأكيد	certainly not لا، بالتأكيد	certainly not لا، بالتأكيد
30-39	6-10 years (من 6 الى 10 سنوات)	31-40 patients (من 31 الى 40 مريض)	21-35 minutes (من 21-35 دقيقة)	non-smoker لا، لم أدخن مطلقاً				No لا	extremely interested مهتم جداً	No لا	No لا	almost every visit بكل زيارة	1 – 2 minutes من دقيقة الى دقيقتين	1 – 2 minutes من دقيقة الى دقيقتين	d. I made it a point to assist all of my patients who smoke اجعل الاقلاع عن التدخين محور اساسي لمساعدة المرضى المدخنين دائماً	a. I did not arrange follow-up with my smoker’s patient’s لم انظم متابعة مع المدخنين	Have been doing this for more than 6 month بدأت العمل بذلك منذ أكثر من 6أشهر	Have been doing this for more than 6 month بدأت العمل بذلك منذ أكثر من 6أشهر	Have been doing this for more than 6 month بدأت العمل بذلك منذ أكثر من 6أشهر	Have been doing this for more than 6 month بدأت العمل بذلك منذ أكثر من 6أشهر	No intention to do this at all ليس لدي أي نية لعمل ذلك مطلقاً	probably ربما نعم	Certainly نعم، بالتأكيد	probably ربما نعم	probably not ربما لا	certainly not لا، بالتأكيد	Certainly نعم، بالتأكيد	probably ربما نعم	probably not ربما لا	certainly not لا، بالتأكيد	certainly not لا، بالتأكيد	certainly not لا، بالتأكيد	certainly not لا، بالتأكيد	probably ربما نعم
30-39	1-5 years ( من 1الى 5 سنوات )	10-20 patients (من 10الى 20 مريض)	15-20 minutes (من 15-20 دقيقة)	current smoker نعم، مدخن حاليأ	Hookah أرجيلة	<10( اقل من 10)	No لا	No لا	somewhat interested مهتم قليلاً	No لا	No لا	first visit only اول زيارة فقط	1 – 2 minutes من دقيقة الى دقيقتين	none at all لم اتحدث مطلقا مع اي منهم	b. I assisted smokers only if I they might be motivated to quit ساعدت المدخنين الذن لديهم حافز للاقلاع عن التدخين فقط	a. I did not arrange follow-up with my smoker’s patient’s لم انظم متابعة مع المدخنين	No intention to do this at all ليس لدي أي نية لعمل ذلك مطلقاً	No intention to do this at all ليس لدي أي نية لعمل ذلك مطلقاً	No intention to do this at all ليس لدي أي نية لعمل ذلك مطلقاً	No intention to do this at all ليس لدي أي نية لعمل ذلك مطلقاً	No intention to do this at all ليس لدي أي نية لعمل ذلك مطلقاً	neutral محايد	probably ربما نعم	probably ربما نعم	neutral محايد	neutral محايد	neutral محايد	neutral محايد	neutral محايد	neutral محايد	neutral محايد	neutral محايد	neutral محايد	neutral محايد
30-39	11-15 years (من 11الى 15 سنة)	10-20 patients (من 10الى 20 مريض)	More than 41 minutes (أكثر من 41 دقيقة)	current smoker نعم، مدخن حاليأ	Regular cigarette سيجارة عادية	21-40 (من 21الى 40)	No لا	No لا	somewhat interested مهتم قليلاً	No لا	No لا	almost never اطلاقاً	1 – 2 minutes من دقيقة الى دقيقتين	1 – 2 minutes من دقيقة الى دقيقتين	a. I did not assist my patients who smoke لم اساعد مرضاي المدخنين	a. I did not arrange follow-up with my smoker’s patient’s لم انظم متابعة مع المدخنين	No intention to do this at all ليس لدي أي نية لعمل ذلك مطلقاً	Considering doing this in the next 6 month لدي توجه لعمل ذلك خلال ال6 أشهر القادمة	No intention to do this at all ليس لدي أي نية لعمل ذلك مطلقاً	Considering doing this in the next 6 month لدي توجه لعمل ذلك خلال ال6 أشهر القادمة	Considering doing this in the next 6 month لدي توجه لعمل ذلك خلال ال6 أشهر القادمة	certainly not لا، بالتأكيد	certainly not لا، بالتأكيد	certainly not لا، بالتأكيد	certainly not لا، بالتأكيد	certainly not لا، بالتأكيد	certainly not لا، بالتأكيد	certainly not لا، بالتأكيد	certainly not لا، بالتأكيد	certainly not لا، بالتأكيد	certainly not لا، بالتأكيد	certainly not لا، بالتأكيد	certainly not لا، بالتأكيد	certainly not لا، بالتأكيد
<30	1-5 years ( من 1الى 5 سنوات )	more than 50 patients (أكثر من 50 مريض)	Less than 15 minutes ( أقل من 15 دقيقة)	non-smoker لا، لم أدخن مطلقاً				Yes نعم	somewhat interested مهتم قليلاً	No لا	No لا	first visit only اول زيارة فقط	1 – 2 minutes من دقيقة الى دقيقتين	none at all لم اتحدث مطلقا مع اي منهم	a. I did not assist my patients who smoke لم اساعد مرضاي المدخنين	b. I arranged follow-up only if I thought the patient might be motivated to quit نظمت متابعة مع المدخنين فقط اذا ابدوا استعدادا للاقلاع	No intention to do this at all ليس لدي أي نية لعمل ذلك مطلقاً	Considering doing this in the next 6 month لدي توجه لعمل ذلك خلال ال6 أشهر القادمة	No intention to do this at all ليس لدي أي نية لعمل ذلك مطلقاً	No intention to do this at all ليس لدي أي نية لعمل ذلك مطلقاً	No intention to do this at all ليس لدي أي نية لعمل ذلك مطلقاً	probably not ربما لا	probably not ربما لا	probably not ربما لا	probably not ربما لا	probably not ربما لا	probably not ربما لا	probably not ربما لا	probably not ربما لا	probably not ربما لا	probably not ربما لا	probably not ربما لا	probably not ربما لا	certainly not لا، بالتأكيد
30-39	1-5 years ( من 1الى 5 سنوات )	less than 10 patients (اقل من 10 مرضى)	21-35 minutes (من 21-35 دقيقة)	non-smoker لا، لم أدخن مطلقاً				No لا	extremely interested مهتم جداً	No لا	No لا	at intervals or when symptomatic بشكل دوري متزامن مع وجود اعراض مرضية لديهم	3 – 5 minutes من 3 الى 5 دقائق	6 – 10 minutes من 6 الى 10 دقائق	d. I made it a point to assist all of my patients who smoke اجعل الاقلاع عن التدخين محور اساسي لمساعدة المرضى المدخنين دائماً	c. I arranged follow-up only if the patient brought up the subject نظمت متابعة فقط مع المدخنين اذا طرحوا الموضوع	Considering doing this in the next 6 month لدي توجه لعمل ذلك خلال ال6 أشهر القادمة	Have been doing this for more than 6 month بدأت العمل بذلك منذ أكثر من 6أشهر	Considering doing this in the next month لدي توجه لعمل ذلك خلال الشهر القادم	Have been doing this for more than 6 month بدأت العمل بذلك منذ أكثر من 6أشهر	Have been doing this for less than 6 month بدأت عمل ذلك منذ أقل من 6 أشهر	neutral محايد	probably not ربما لا	probably not ربما لا	probably not ربما لا	certainly not لا، بالتأكيد	Certainly نعم، بالتأكيد	probably ربما نعم	probably not ربما لا	probably not ربما لا	probably not ربما لا	probably not ربما لا	probably not ربما لا	probably not ربما لا
<30	1-5 years ( من 1الى 5 سنوات )	less than 10 patients (اقل من 10 مرضى)	More than 41 minutes (أكثر من 41 دقيقة)	non-smoker لا، لم أدخن مطلقاً				No لا	somewhat interested مهتم قليلاً	No لا	No لا	first visit only اول زيارة فقط	none at all لم اتحدث مطلقا مع اي منهم	none at all لم اتحدث مطلقا مع اي منهم	a. I did not assist my patients who smoke لم اساعد مرضاي المدخنين	a. I did not arrange follow-up with my smoker’s patient’s لم انظم متابعة مع المدخنين	Considering doing this in the next 6 month لدي توجه لعمل ذلك خلال ال6 أشهر القادمة	Considering doing this in the next 6 month لدي توجه لعمل ذلك خلال ال6 أشهر القادمة	Considering doing this in the next 6 month لدي توجه لعمل ذلك خلال ال6 أشهر القادمة	Considering doing this in the next 6 month لدي توجه لعمل ذلك خلال ال6 أشهر القادمة	Considering doing this in the next 6 month لدي توجه لعمل ذلك خلال ال6 أشهر القادمة	probably ربما نعم	probably ربما نعم	probably ربما نعم	probably not ربما لا	probably not ربما لا	probably ربما نعم	probably ربما نعم	probably ربما نعم	certainly not لا، بالتأكيد	probably not ربما لا	probably not ربما لا	probably not ربما لا	probably not ربما لا
<30	less than one year (اقل من سنة)	less than 10 patients (اقل من 10 مرضى)	More than 41 minutes (أكثر من 41 دقيقة)	non-smoker لا، لم أدخن مطلقاً				No لا	extremely interested مهتم جداً	No لا	No لا	first visit only اول زيارة فقط	none at all لم اتحدث مطلقا مع اي منهم	none at all لم اتحدث مطلقا مع اي منهم	a. I did not assist my patients who smoke لم اساعد مرضاي المدخنين	a. I did not arrange follow-up with my smoker’s patient’s لم انظم متابعة مع المدخنين	Considering doing this in the next 6 month لدي توجه لعمل ذلك خلال ال6 أشهر القادمة	Considering doing this in the next 6 month لدي توجه لعمل ذلك خلال ال6 أشهر القادمة	Considering doing this in the next 6 month لدي توجه لعمل ذلك خلال ال6 أشهر القادمة	Considering doing this in the next 6 month لدي توجه لعمل ذلك خلال ال6 أشهر القادمة	Considering doing this in the next 6 month لدي توجه لعمل ذلك خلال ال6 أشهر القادمة	probably not ربما لا	probably not ربما لا	probably ربما نعم	neutral محايد	certainly not لا، بالتأكيد	probably ربما نعم	probably ربما نعم	probably ربما نعم	certainly not لا، بالتأكيد	certainly not لا، بالتأكيد	certainly not لا، بالتأكيد	certainly not لا، بالتأكيد	certainly not لا، بالتأكيد
<30	1-5 years ( من 1الى 5 سنوات )	10-20 patients (من 10الى 20 مريض)	Less than 15 minutes ( أقل من 15 دقيقة)	non-smoker لا، لم أدخن مطلقاً				Yes نعم	extremely interested مهتم جداً	No لا	No لا	first visit only اول زيارة فقط	1 – 2 minutes من دقيقة الى دقيقتين	1 – 2 minutes من دقيقة الى دقيقتين	c. I assisted only if they brought up the subject ساعدت المدخنين فقط اذا طرحوا موضوع الاقلاع	a. I did not arrange follow-up with my smoker’s patient’s لم انظم متابعة مع المدخنين	Considering doing this in the next month لدي توجه لعمل ذلك خلال الشهر القادم	Considering doing this in the next 6 month لدي توجه لعمل ذلك خلال ال6 أشهر القادمة	Considering doing this in the next 6 month لدي توجه لعمل ذلك خلال ال6 أشهر القادمة	Considering doing this in the next 6 month لدي توجه لعمل ذلك خلال ال6 أشهر القادمة	Considering doing this in the next month لدي توجه لعمل ذلك خلال الشهر القادم	neutral محايد	certainly not لا، بالتأكيد	probably not ربما لا	certainly not لا، بالتأكيد	certainly not لا، بالتأكيد	certainly not لا، بالتأكيد	certainly not لا، بالتأكيد	certainly not لا، بالتأكيد	neutral محايد	probably not ربما لا	probably not ربما لا	probably not ربما لا	probably not ربما لا
30-39	1-5 years ( من 1الى 5 سنوات )	more than 50 patients (أكثر من 50 مريض)	Less than 15 minutes ( أقل من 15 دقيقة)	non-smoker لا، لم أدخن مطلقاً				No لا	somewhat interested مهتم قليلاً	No لا	No لا	almost never اطلاقاً	none at all لم اتحدث مطلقا مع اي منهم	none at all لم اتحدث مطلقا مع اي منهم	a. I did not assist my patients who smoke لم اساعد مرضاي المدخنين	a. I did not arrange follow-up with my smoker’s patient’s لم انظم متابعة مع المدخنين	No intention to do this at all ليس لدي أي نية لعمل ذلك مطلقاً	No intention to do this at all ليس لدي أي نية لعمل ذلك مطلقاً	No intention to do this at all ليس لدي أي نية لعمل ذلك مطلقاً	No intention to do this at all ليس لدي أي نية لعمل ذلك مطلقاً	No intention to do this at all ليس لدي أي نية لعمل ذلك مطلقاً	probably not ربما لا	neutral محايد	probably not ربما لا	probably not ربما لا	probably not ربما لا	probably not ربما لا	probably not ربما لا	neutral محايد	neutral محايد	neutral محايد	probably not ربما لا	probably not ربما لا	neutral محايد
30-39	6-10 years (من 6 الى 10 سنوات)	less than 10 patients (اقل من 10 مرضى)	Less than 15 minutes ( أقل من 15 دقيقة)	non-smoker لا، لم أدخن مطلقاً	Hookah أرجيلة		No لا	Yes نعم	not interested لست مهتما ابدا	Yes نعم	No لا	first visit only اول زيارة فقط	1 – 2 minutes من دقيقة الى دقيقتين	1 – 2 minutes من دقيقة الى دقيقتين	b. I assisted smokers only if I they might be motivated to quit ساعدت المدخنين الذن لديهم حافز للاقلاع عن التدخين فقط	b. I arranged follow-up only if I thought the patient might be motivated to quit نظمت متابعة مع المدخنين فقط اذا ابدوا استعدادا للاقلاع	No intention to do this at all ليس لدي أي نية لعمل ذلك مطلقاً	No intention to do this at all ليس لدي أي نية لعمل ذلك مطلقاً	No intention to do this at all ليس لدي أي نية لعمل ذلك مطلقاً	No intention to do this at all ليس لدي أي نية لعمل ذلك مطلقاً	No intention to do this at all ليس لدي أي نية لعمل ذلك مطلقاً	certainly not لا، بالتأكيد	certainly not لا، بالتأكيد	certainly not لا، بالتأكيد	certainly not لا، بالتأكيد	certainly not لا، بالتأكيد	certainly not لا، بالتأكيد	certainly not لا، بالتأكيد	certainly not لا، بالتأكيد	certainly not لا، بالتأكيد	certainly not لا، بالتأكيد	certainly not لا، بالتأكيد	certainly not لا، بالتأكيد	certainly not لا، بالتأكيد
<30	6-10 years (من 6 الى 10 سنوات)	less than 10 patients (اقل من 10 مرضى)	More than 41 minutes (أكثر من 41 دقيقة)	non-smoker لا، لم أدخن مطلقاً				No لا	somewhat interested مهتم قليلاً	No لا	No لا	at intervals or when symptomatic بشكل دوري متزامن مع وجود اعراض مرضية لديهم	none at all لم اتحدث مطلقا مع اي منهم	none at all لم اتحدث مطلقا مع اي منهم	a. I did not assist my patients who smoke لم اساعد مرضاي المدخنين	a. I did not arrange follow-up with my smoker’s patient’s لم انظم متابعة مع المدخنين	Have been doing this for more than 6 month بدأت العمل بذلك منذ أكثر من 6أشهر	Considering doing this in the next month لدي توجه لعمل ذلك خلال الشهر القادم	Considering doing this in the next month لدي توجه لعمل ذلك خلال الشهر القادم	No intention to do this at all ليس لدي أي نية لعمل ذلك مطلقاً	No intention to do this at all ليس لدي أي نية لعمل ذلك مطلقاً	neutral محايد	neutral محايد	neutral محايد	neutral محايد	neutral محايد	neutral محايد	neutral محايد	neutral محايد	neutral محايد	neutral محايد	neutral محايد	neutral محايد	neutral محايد
<30	1-5 years ( من 1الى 5 سنوات )	10-20 patients (من 10الى 20 مريض)	More than 41 minutes (أكثر من 41 دقيقة)	non-smoker لا، لم أدخن مطلقاً				Yes نعم	somewhat interested مهتم قليلاً	No لا	No لا	first visit only اول زيارة فقط	none at all لم اتحدث مطلقا مع اي منهم	none at all لم اتحدث مطلقا مع اي منهم	a. I did not assist my patients who smoke لم اساعد مرضاي المدخنين	a. I did not arrange follow-up with my smoker’s patient’s لم انظم متابعة مع المدخنين	No intention to do this at all ليس لدي أي نية لعمل ذلك مطلقاً	No intention to do this at all ليس لدي أي نية لعمل ذلك مطلقاً	No intention to do this at all ليس لدي أي نية لعمل ذلك مطلقاً	No intention to do this at all ليس لدي أي نية لعمل ذلك مطلقاً	No intention to do this at all ليس لدي أي نية لعمل ذلك مطلقاً	probably not ربما لا	probably ربما نعم	neutral محايد	certainly not لا، بالتأكيد	certainly not لا، بالتأكيد	certainly not لا، بالتأكيد	certainly not لا، بالتأكيد	certainly not لا، بالتأكيد	certainly not لا، بالتأكيد	certainly not لا، بالتأكيد	certainly not لا، بالتأكيد	certainly not لا، بالتأكيد	certainly not لا، بالتأكيد
30-39	11-15 years (من 11الى 15 سنة)	10-20 patients (من 10الى 20 مريض)	15-20 minutes (من 15-20 دقيقة)	non-smoker لا، لم أدخن مطلقاً				Yes نعم	somewhat interested مهتم قليلاً	No لا	No لا	first visit only اول زيارة فقط	1 – 2 minutes من دقيقة الى دقيقتين	1 – 2 minutes من دقيقة الى دقيقتين	b. I assisted smokers only if I they might be motivated to quit ساعدت المدخنين الذن لديهم حافز للاقلاع عن التدخين فقط	a. I did not arrange follow-up with my smoker’s patient’s لم انظم متابعة مع المدخنين	Have been doing this for more than 6 month بدأت العمل بذلك منذ أكثر من 6أشهر	Have been doing this for more than 6 month بدأت العمل بذلك منذ أكثر من 6أشهر	Have been doing this for less than 6 month بدأت عمل ذلك منذ أقل من 6 أشهر	Have been doing this for less than 6 month بدأت عمل ذلك منذ أقل من 6 أشهر	Have been doing this for less than 6 month بدأت عمل ذلك منذ أقل من 6 أشهر	probably ربما نعم	probably ربما نعم	probably ربما نعم	probably ربما نعم	neutral محايد	neutral محايد	neutral محايد	neutral محايد	probably ربما نعم	neutral محايد	certainly not لا، بالتأكيد	certainly not لا، بالتأكيد	certainly not لا، بالتأكيد
<30	6-10 years (من 6 الى 10 سنوات)	less than 10 patients (اقل من 10 مرضى)	More than 41 minutes (أكثر من 41 دقيقة)	non-smoker لا، لم أدخن مطلقاً	Other, Specify... أخرى ، حددها:			No لا	extremely interested مهتم جداً	No لا	No لا	at intervals or when symptomatic بشكل دوري متزامن مع وجود اعراض مرضية لديهم	none at all لم اتحدث مطلقا مع اي منهم	none at all لم اتحدث مطلقا مع اي منهم	d. I made it a point to assist all of my patients who smoke اجعل الاقلاع عن التدخين محور اساسي لمساعدة المرضى المدخنين دائماً	a. I did not arrange follow-up with my smoker’s patient’s لم انظم متابعة مع المدخنين	Considering doing this in the next month لدي توجه لعمل ذلك خلال الشهر القادم	Considering doing this in the next month لدي توجه لعمل ذلك خلال الشهر القادم	Considering doing this in the next month لدي توجه لعمل ذلك خلال الشهر القادم	Considering doing this in the next month لدي توجه لعمل ذلك خلال الشهر القادم	Considering doing this in the next month لدي توجه لعمل ذلك خلال الشهر القادم	probably not ربما لا	neutral محايد	neutral محايد	neutral محايد	neutral محايد	neutral محايد	neutral محايد	neutral محايد	neutral محايد	neutral محايد	neutral محايد	neutral محايد	neutral محايد
30-39	6-10 years (من 6 الى 10 سنوات)	less than 10 patients (اقل من 10 مرضى)	More than 41 minutes (أكثر من 41 دقيقة)	current smoker نعم، مدخن حاليأ	Hookah أرجيلة	<10( اقل من 10)	No لا	No لا	somewhat interested مهتم قليلاً	No لا	No لا	at intervals or when symptomatic بشكل دوري متزامن مع وجود اعراض مرضية لديهم	1 – 2 minutes من دقيقة الى دقيقتين	1 – 2 minutes من دقيقة الى دقيقتين	a. I did not assist my patients who smoke لم اساعد مرضاي المدخنين	a. I did not arrange follow-up with my smoker’s patient’s لم انظم متابعة مع المدخنين	Have been doing this for more than 6 month بدأت العمل بذلك منذ أكثر من 6أشهر	Considering doing this in the next 6 month لدي توجه لعمل ذلك خلال ال6 أشهر القادمة	Considering doing this in the next 6 month لدي توجه لعمل ذلك خلال ال6 أشهر القادمة	Considering doing this in the next 6 month لدي توجه لعمل ذلك خلال ال6 أشهر القادمة	Considering doing this in the next 6 month لدي توجه لعمل ذلك خلال ال6 أشهر القادمة	Certainly نعم، بالتأكيد	probably ربما نعم	probably ربما نعم	probably ربما نعم	probably ربما نعم	probably ربما نعم	probably ربما نعم	probably ربما نعم	probably ربما نعم	certainly not لا، بالتأكيد	certainly not لا، بالتأكيد	certainly not لا، بالتأكيد	certainly not لا، بالتأكيد
30-39	16_20 years (من 16 الى 20 سنة)	more than 50 patients (أكثر من 50 مريض)	More than 41 minutes (أكثر من 41 دقيقة)	Ex-smoker نعم، مدخن سابقاً				No لا	extremely interested مهتم جداً	No لا	No لا	at intervals or when symptomatic بشكل دوري متزامن مع وجود اعراض مرضية لديهم	11 minutes or more من 11 دقيقة فأكثر	11 minutes or more من 11 دقيقة فأكثر	d. I made it a point to assist all of my patients who smoke اجعل الاقلاع عن التدخين محور اساسي لمساعدة المرضى المدخنين دائماً	b. I arranged follow-up only if I thought the patient might be motivated to quit نظمت متابعة مع المدخنين فقط اذا ابدوا استعدادا للاقلاع	Have been doing this for more than 6 month بدأت العمل بذلك منذ أكثر من 6أشهر	Have been doing this for more than 6 month بدأت العمل بذلك منذ أكثر من 6أشهر	Have been doing this for more than 6 month بدأت العمل بذلك منذ أكثر من 6أشهر	Have been doing this for more than 6 month بدأت العمل بذلك منذ أكثر من 6أشهر	Have been doing this for more than 6 month بدأت العمل بذلك منذ أكثر من 6أشهر	probably ربما نعم	Certainly نعم، بالتأكيد	probably ربما نعم	Certainly نعم، بالتأكيد	probably ربما نعم	Certainly نعم، بالتأكيد	Certainly نعم، بالتأكيد	probably not ربما لا	probably not ربما لا	neutral محايد	certainly not لا، بالتأكيد	certainly not لا، بالتأكيد	probably ربما نعم
30-39	1-5 years ( من 1الى 5 سنوات )	10-20 patients (من 10الى 20 مريض)	15-20 minutes (من 15-20 دقيقة)	current smoker نعم، مدخن حاليأ	Hookah أرجيلة	<10( اقل من 10)	Yes نعم	No لا	extremely interested مهتم جداً	No لا	No لا	first visit only اول زيارة فقط	1 – 2 minutes من دقيقة الى دقيقتين	none at all لم اتحدث مطلقا مع اي منهم	a. I did not assist my patients who smoke لم اساعد مرضاي المدخنين	a. I did not arrange follow-up with my smoker’s patient’s لم انظم متابعة مع المدخنين	Considering doing this in the next 6 month لدي توجه لعمل ذلك خلال ال6 أشهر القادمة	Considering doing this in the next 6 month لدي توجه لعمل ذلك خلال ال6 أشهر القادمة	Considering doing this in the next 6 month لدي توجه لعمل ذلك خلال ال6 أشهر القادمة	Considering doing this in the next 6 month لدي توجه لعمل ذلك خلال ال6 أشهر القادمة	No intention to do this at all ليس لدي أي نية لعمل ذلك مطلقاً	neutral محايد	probably not ربما لا	neutral محايد	probably not ربما لا	certainly not لا، بالتأكيد	probably not ربما لا	certainly not لا، بالتأكيد	certainly not لا، بالتأكيد	certainly not لا، بالتأكيد	certainly not لا، بالتأكيد	certainly not لا، بالتأكيد	certainly not لا، بالتأكيد	certainly not لا، بالتأكيد
<30	1-5 years ( من 1الى 5 سنوات )	10-20 patients (من 10الى 20 مريض)	Less than 15 minutes ( أقل من 15 دقيقة)	non-smoker لا، لم أدخن مطلقاً				No لا	somewhat interested مهتم قليلاً	No لا	No لا	first visit only اول زيارة فقط	none at all لم اتحدث مطلقا مع اي منهم	none at all لم اتحدث مطلقا مع اي منهم	a. I did not assist my patients who smoke لم اساعد مرضاي المدخنين	a. I did not arrange follow-up with my smoker’s patient’s لم انظم متابعة مع المدخنين	Considering doing this in the next month لدي توجه لعمل ذلك خلال الشهر القادم	Considering doing this in the next month لدي توجه لعمل ذلك خلال الشهر القادم	Considering doing this in the next month لدي توجه لعمل ذلك خلال الشهر القادم	Considering doing this in the next month لدي توجه لعمل ذلك خلال الشهر القادم	Considering doing this in the next month لدي توجه لعمل ذلك خلال الشهر القادم	probably ربما نعم	probably ربما نعم	probably ربما نعم	probably ربما نعم	probably ربما نعم	probably ربما نعم	probably ربما نعم	probably ربما نعم	probably ربما نعم	probably ربما نعم	probably ربما نعم	probably ربما نعم	probably ربما نعم
<30	1-5 years ( من 1الى 5 سنوات )	more than 50 patients (أكثر من 50 مريض)	Less than 15 minutes ( أقل من 15 دقيقة)	non-smoker لا، لم أدخن مطلقاً				No لا	not interested لست مهتما ابدا	No لا	No لا	almost never اطلاقاً	none at all لم اتحدث مطلقا مع اي منهم	none at all لم اتحدث مطلقا مع اي منهم	a. I did not assist my patients who smoke لم اساعد مرضاي المدخنين	a. I did not arrange follow-up with my smoker’s patient’s لم انظم متابعة مع المدخنين	No intention to do this at all ليس لدي أي نية لعمل ذلك مطلقاً	No intention to do this at all ليس لدي أي نية لعمل ذلك مطلقاً	No intention to do this at all ليس لدي أي نية لعمل ذلك مطلقاً	No intention to do this at all ليس لدي أي نية لعمل ذلك مطلقاً	No intention to do this at all ليس لدي أي نية لعمل ذلك مطلقاً	certainly not لا، بالتأكيد	certainly not لا، بالتأكيد	certainly not لا، بالتأكيد	certainly not لا، بالتأكيد	certainly not لا، بالتأكيد	certainly not لا، بالتأكيد	certainly not لا، بالتأكيد	certainly not لا، بالتأكيد	certainly not لا، بالتأكيد	certainly not لا، بالتأكيد	certainly not لا، بالتأكيد	certainly not لا، بالتأكيد	certainly not لا، بالتأكيد
30-39	6-10 years (من 6 الى 10 سنوات)	less than 10 patients (اقل من 10 مرضى)	More than 41 minutes (أكثر من 41 دقيقة)	non-smoker لا، لم أدخن مطلقاً				No لا	not interested لست مهتما ابدا	No لا	No لا	first visit only اول زيارة فقط	11 minutes or more من 11 دقيقة فأكثر	6 – 10 minutes من 6 الى 10 دقائق	d. I made it a point to assist all of my patients who smoke اجعل الاقلاع عن التدخين محور اساسي لمساعدة المرضى المدخنين دائماً	a. I did not arrange follow-up with my smoker’s patient’s لم انظم متابعة مع المدخنين	Considering doing this in the next 6 month لدي توجه لعمل ذلك خلال ال6 أشهر القادمة	Considering doing this in the next 6 month لدي توجه لعمل ذلك خلال ال6 أشهر القادمة	Considering doing this in the next 6 month لدي توجه لعمل ذلك خلال ال6 أشهر القادمة	No intention to do this at all ليس لدي أي نية لعمل ذلك مطلقاً	Considering doing this in the next 6 month لدي توجه لعمل ذلك خلال ال6 أشهر القادمة	probably not ربما لا	certainly not لا، بالتأكيد	probably not ربما لا	certainly not لا، بالتأكيد	certainly not لا، بالتأكيد	certainly not لا، بالتأكيد	certainly not لا، بالتأكيد	probably not ربما لا	probably not ربما لا	probably not ربما لا	probably not ربما لا	probably not ربما لا	certainly not لا، بالتأكيد
30-39	1-5 years ( من 1الى 5 سنوات )	less than 10 patients (اقل من 10 مرضى)	Less than 15 minutes ( أقل من 15 دقيقة)	current smoker نعم، مدخن حاليأ	Hookah أرجيلة		No لا	No لا	somewhat interested مهتم قليلاً	No لا	No لا	first visit only اول زيارة فقط	1 – 2 minutes من دقيقة الى دقيقتين	none at all لم اتحدث مطلقا مع اي منهم	d. I made it a point to assist all of my patients who smoke اجعل الاقلاع عن التدخين محور اساسي لمساعدة المرضى المدخنين دائماً	a. I did not arrange follow-up with my smoker’s patient’s لم انظم متابعة مع المدخنين	Considering doing this in the next month لدي توجه لعمل ذلك خلال الشهر القادم	No intention to do this at all ليس لدي أي نية لعمل ذلك مطلقاً	No intention to do this at all ليس لدي أي نية لعمل ذلك مطلقاً	No intention to do this at all ليس لدي أي نية لعمل ذلك مطلقاً	No intention to do this at all ليس لدي أي نية لعمل ذلك مطلقاً	neutral محايد	probably not ربما لا	certainly not لا، بالتأكيد	certainly not لا، بالتأكيد	certainly not لا، بالتأكيد	certainly not لا، بالتأكيد	certainly not لا، بالتأكيد	certainly not لا، بالتأكيد	certainly not لا، بالتأكيد	certainly not لا، بالتأكيد	certainly not لا، بالتأكيد	certainly not لا، بالتأكيد	certainly not لا، بالتأكيد
30-39	11-15 years (من 11الى 15 سنة)	31-40 patients (من 31 الى 40 مريض)	Less than 15 minutes ( أقل من 15 دقيقة)	non-smoker لا، لم أدخن مطلقاً	Hookah أرجيلة			No لا	not interested لست مهتما ابدا	No لا	No لا	at intervals or when symptomatic بشكل دوري متزامن مع وجود اعراض مرضية لديهم	none at all لم اتحدث مطلقا مع اي منهم	none at all لم اتحدث مطلقا مع اي منهم	a. I did not assist my patients who smoke لم اساعد مرضاي المدخنين	a. I did not arrange follow-up with my smoker’s patient’s لم انظم متابعة مع المدخنين	Considering doing this in the next month لدي توجه لعمل ذلك خلال الشهر القادم	Considering doing this in the next month لدي توجه لعمل ذلك خلال الشهر القادم	Considering doing this in the next month لدي توجه لعمل ذلك خلال الشهر القادم	Considering doing this in the next month لدي توجه لعمل ذلك خلال الشهر القادم	Considering doing this in the next month لدي توجه لعمل ذلك خلال الشهر القادم	probably not ربما لا	certainly not لا، بالتأكيد	neutral محايد	probably not ربما لا	probably not ربما لا	certainly not لا، بالتأكيد	certainly not لا، بالتأكيد	certainly not لا، بالتأكيد	certainly not لا، بالتأكيد	certainly not لا، بالتأكيد	probably not ربما لا	probably not ربما لا	probably not ربما لا
<30	6-10 years (من 6 الى 10 سنوات)	10-20 patients (من 10الى 20 مريض)	36-40 minutes (من 36-40 دقيقة)	non-smoker لا، لم أدخن مطلقاً				No لا	somewhat interested مهتم قليلاً	No لا	No لا	at intervals or when symptomatic بشكل دوري متزامن مع وجود اعراض مرضية لديهم	6 – 10 minutes من 6 -10 دقائق	none at all لم اتحدث مطلقا مع اي منهم	c. I assisted only if they brought up the subject ساعدت المدخنين فقط اذا طرحوا موضوع الاقلاع	a. I did not arrange follow-up with my smoker’s patient’s لم انظم متابعة مع المدخنين	Considering doing this in the next month لدي توجه لعمل ذلك خلال الشهر القادم	Considering doing this in the next month لدي توجه لعمل ذلك خلال الشهر القادم	Considering doing this in the next month لدي توجه لعمل ذلك خلال الشهر القادم	Considering doing this in the next 6 month لدي توجه لعمل ذلك خلال ال6 أشهر القادمة	Considering doing this in the next 6 month لدي توجه لعمل ذلك خلال ال6 أشهر القادمة	probably ربما نعم	neutral محايد	probably not ربما لا	neutral محايد	probably not ربما لا	probably not ربما لا	neutral محايد	neutral محايد	probably not ربما لا	probably not ربما لا	certainly not لا، بالتأكيد	certainly not لا، بالتأكيد	certainly not لا، بالتأكيد
<30	1-5 years ( من 1الى 5 سنوات )	10-20 patients (من 10الى 20 مريض)	More than 41 minutes (أكثر من 41 دقيقة)	current smoker نعم، مدخن حاليأ	Regular cigarette سيجارة عادية	11-20 (من 11الى 20)	No لا	No لا	somewhat interested مهتم قليلاً	No لا	No لا	first visit only اول زيارة فقط	none at all لم اتحدث مطلقا مع اي منهم	none at all لم اتحدث مطلقا مع اي منهم	c. I assisted only if they brought up the subject ساعدت المدخنين فقط اذا طرحوا موضوع الاقلاع	a. I did not arrange follow-up with my smoker’s patient’s لم انظم متابعة مع المدخنين	Considering doing this in the next 6 month لدي توجه لعمل ذلك خلال ال6 أشهر القادمة	Considering doing this in the next month لدي توجه لعمل ذلك خلال الشهر القادم	No intention to do this at all ليس لدي أي نية لعمل ذلك مطلقاً	No intention to do this at all ليس لدي أي نية لعمل ذلك مطلقاً	No intention to do this at all ليس لدي أي نية لعمل ذلك مطلقاً	probably not ربما لا	probably not ربما لا	probably not ربما لا	certainly not لا، بالتأكيد	certainly not لا، بالتأكيد	probably not ربما لا	neutral محايد	probably not ربما لا	probably not ربما لا	neutral محايد	probably not ربما لا	Certainly نعم، بالتأكيد	neutral محايد
<30	1-5 years ( من 1الى 5 سنوات )	less than 10 patients (اقل من 10 مرضى)	15-20 minutes (من 15-20 دقيقة)	non-smoker لا، لم أدخن مطلقاً				Yes نعم	somewhat interested مهتم قليلاً	No لا	No لا	first visit only اول زيارة فقط	1 – 2 minutes من دقيقة الى دقيقتين	1 – 2 minutes من دقيقة الى دقيقتين	b. I assisted smokers only if I they might be motivated to quit ساعدت المدخنين الذن لديهم حافز للاقلاع عن التدخين فقط	a. I did not arrange follow-up with my smoker’s patient’s لم انظم متابعة مع المدخنين	No intention to do this at all ليس لدي أي نية لعمل ذلك مطلقاً	Considering doing this in the next 6 month لدي توجه لعمل ذلك خلال ال6 أشهر القادمة	No intention to do this at all ليس لدي أي نية لعمل ذلك مطلقاً	No intention to do this at all ليس لدي أي نية لعمل ذلك مطلقاً	No intention to do this at all ليس لدي أي نية لعمل ذلك مطلقاً	neutral محايد	neutral محايد	neutral محايد	neutral محايد	neutral محايد	neutral محايد	neutral محايد	neutral محايد	neutral محايد	neutral محايد	neutral محايد	neutral محايد	neutral محايد
[truncated: 108 more rows]
